# Supplementary material for: 3-(3-Bromo­benz­yl)isoquinolin-1(2H)-one
Source: Acta Crystallogr Sect E Struct Rep Online. 2009 Dec 4;66(Pt 1):o16. doi: 10.1107/S1600536809051137 (PMC2980169; doi:10.1107/S1600536809051137)
Supplement: Supplementary file 2 [file e-66-00o16-Isup2.hkl]

# 
# h,k,l, Fc-squared, Fo-squared, sigma(Fo-squared) and status flag 
# 
data_I
_shelx_title ' fia3_2 in P-1' 
_shelx_refln_list_code          4 
_shelx_F_calc_maximum      145.33 
_exptl_crystal_F_000       316.00 
_reflns_d_resolution_high  0.7953 
 
loop_ 
 _symmetry_equiv_pos_as_xyz 
 'x, y, z' 
 '-x, -y, -z' 
 
_cell_length_a     4.5858 
_cell_length_b     9.4976 
_cell_length_c    14.8296 
_cell_angle_alpha  88.698 
_cell_angle_beta   83.829 
_cell_angle_gamma  86.529 
 
_shelx_F_squared_multiplier     1.000 
 
loop_ 
 _refln_index_h 
 _refln_index_k 
 _refln_index_l 
 _refln_F_squared_calc 
 _refln_F_squared_meas 
 _refln_F_squared_sigma 
 _refln_observed_status 
   1   0   0     8229.73     7453.01     51.43 o 
   2   0   0       18.31       15.91      0.45 o 
   3   0   0      400.95      438.01      4.32 o 
   4   0   0       88.90       90.63      1.69 o 
   5   0   0      115.53      118.56      2.31 o 
  -5   1   0      285.69      252.84    146.02 o 
  -4   1   0      377.52      380.21     14.30 o 
  -3   1   0     1788.75     1772.01     14.34 o 
  -2   1   0     2915.49     3026.41     23.52 o 
  -1   1   0      128.29      134.18      0.88 o 
   0   1   0     1546.54     1519.88      9.53 o 
   1   1   0     7124.78     6388.58     80.39 o 
   2   1   0     2396.96     2396.55     26.70 o 
   3   1   0     1481.19     1447.34      7.67 o 
   4   1   0      116.29      117.67      4.95 o 
   5   1   0        6.22        6.41      0.66 o 
  -5   2   0        2.89        1.20      0.76 o 
  -4   2   0       32.77       29.19      1.48 o 
  -3   2   0      520.45      455.00      4.83 o 
  -2   2   0     4675.91     4627.86     20.82 o 
  -1   2   0     8272.39     7908.97     19.40 o 
   0   2   0     5026.19     4663.69     38.95 o 
   1   2   0       64.55       72.64      8.66 o 
   2   2   0      217.11      236.78      4.53 o 
   3   2   0      465.79      457.51      7.06 o 
   4   2   0      155.70      155.29      3.00 o 
   5   2   0      352.91      357.01      3.75 o 
  -5   3   0      338.97      295.07     49.96 o 
  -4   3   0       94.30      100.98      3.24 o 
  -3   3   0        0.50       -0.19      0.62 o 
  -2   3   0       68.10       85.33      2.26 o 
  -1   3   0        3.20        4.94      0.46 o 
   0   3   0     2479.34     2406.86     25.10 o 
   1   3   0     3682.71     3808.96     34.99 o 
   2   3   0     1230.11     1268.07      5.30 o 
   3   3   0      390.61      416.33     10.08 o 
   4   3   0       12.58       10.71      1.61 o 
   5   3   0        8.87        7.84      0.66 o 
  -5   4   0       19.50       17.86      0.86 o 
  -4   4   0      142.46      137.70      5.20 o 
  -3   4   0     1298.80     1307.21      7.80 o 
  -2   4   0     2669.29     2638.22     29.27 o 
  -1   4   0      867.97      962.99     18.13 o 
   0   4   0        3.59        4.45      0.34 o 
   1   4   0      181.37      182.96      1.31 o 
   2   4   0      297.00      254.31      4.20 o 
   3   4   0      437.39      419.16      3.01 o 
   4   4   0       40.01       47.77      1.63 o 
   5   4   0       51.84       58.58      5.36 o 
  -5   5   0       30.28       27.73      0.77 o 
  -4   5   0        1.76        3.39      1.24 o 
  -3   5   0      142.54      153.98      1.86 o 
  -2   5   0       53.65       43.13      1.45 o 
  -1   5   0      634.83      623.44      8.83 o 
   0   5   0     6507.91     6776.52     48.67 o 
   1   5   0     1792.10     1956.27     33.68 o 
   2   5   0        9.28        8.55      0.69 o 
   3   5   0        1.20        4.33      0.58 o 
   4   5   0       42.13       34.61      1.79 o 
   5   5   0      120.66      121.28      1.91 o 
  -4   6   0      302.20      317.08     16.03 o 
  -3   6   0      749.89      756.47      3.30 o 
  -2   6   0     1918.34     1899.35     13.56 o 
  -1   6   0       43.87       47.01      1.07 o 
   0   6   0     1126.11     1192.29      9.77 o 
   1   6   0     1913.29     1934.32     10.04 o 
   2   6   0      351.95      348.41      4.08 o 
   3   6   0      109.50      126.47      1.51 o 
   4   6   0       24.86       30.60      2.42 o 
   5   6   0       21.36       14.20      0.68 o 
  -4   7   0       29.80       30.75      3.40 o 
  -3   7   0       77.08       82.53      1.10 o 
  -2   7   0     1431.59     1419.85      4.46 o 
  -1   7   0     1515.68     1480.90     12.83 o 
   0   7   0      112.79      109.16      7.64 o 
   1   7   0       28.12       29.99      0.59 o 
   2   7   0      315.51      315.15      2.73 o 
   3   7   0      517.33      505.03      9.18 o 
   4   7   0      138.41      143.94      2.56 o 
  -4   8   0      121.95      104.88      1.31 o 
  -3   8   0       71.85       72.08      1.77 o 
  -2   8   0       32.92       33.98      0.56 o 
  -1   8   0      171.22      166.43      1.42 o 
   0   8   0      261.66      246.15      1.50 o 
   1   8   0      355.45      363.77      2.00 o 
   2   8   0        0.31        1.06      0.34 o 
   3   8   0        0.31        1.96      0.56 o 
   4   8   0       39.02       34.32      1.17 o 
  -3   9   0       47.95       48.63      0.82 o 
  -2   9   0      111.61      111.30      2.09 o 
  -1   9   0       69.21       72.11      2.75 o 
   0   9   0      122.87      123.69      1.10 o 
   1   9   0      235.31      237.54      1.76 o 
   2   9   0      296.13      308.09      2.24 o 
   3   9   0      144.34      149.38      3.59 o 
  -2  10   0       65.19       70.21      4.18 o 
  -1  10   0       46.37       48.85      0.84 o 
   0  10   0        0.47        0.85      0.31 o 
   1  10   0        1.78        1.68      0.30 o 
   2  10   0      108.46      112.63      1.49 o 
   3  10   0        1.42        1.79      0.36 o 
  -1  11   0       35.37       34.16      0.65 o 
   0  11   0      236.94      255.96      2.58 o 
   1  11   0       74.68       69.17     14.98 o 
   2  11   0       30.46       27.76      1.27 o 
  -2 -11   1      166.88      163.08      9.29 o 
  -1 -11   1      157.28      162.77      1.20 o 
   0 -11   1       68.87       76.46      0.83 o 
   1 -11   1        5.70        5.82      0.31 o 
  -3 -10   1       23.77       12.40      8.34 o 
  -2 -10   1        4.25        6.01      0.45 o 
  -1 -10   1       20.76       20.79      0.49 o 
   0 -10   1      125.51      129.99      1.29 o 
   1 -10   1      227.72      260.49      2.54 o 
   2 -10   1       32.35       33.62      1.90 o 
  -3  -9   1       12.94       12.32      0.52 o 
  -2  -9   1      142.60      143.69      1.87 o 
  -1  -9   1      105.50      109.15      1.04 o 
   0  -9   1       50.85       48.39      0.74 o 
   1  -9   1      101.66      108.04      1.00 o 
   2  -9   1      383.58      427.43      2.76 o 
   3  -9   1      192.76      211.58      4.41 o 
  -4  -8   1        8.65        5.88      0.74 o 
  -3  -8   1       76.93       70.96      2.20 o 
  -2  -8   1       16.56       18.93      1.09 o 
  -1  -8   1      244.39      245.63      2.11 o 
   0  -8   1      534.41      542.28      2.47 o 
   1  -8   1      347.06      354.76      1.63 o 
   2  -8   1       44.13       45.24      0.61 o 
   3  -8   1      261.91      269.94      3.02 o 
   4  -8   1      137.42      110.07      1.39 o 
  -4  -7   1      200.04      202.74      2.84 o 
  -3  -7   1       55.74       54.65      1.22 o 
  -2  -7   1       88.09       86.74      1.33 o 
  -1  -7   1       65.64       65.46      0.83 o 
   0  -7   1      642.39      649.77      6.62 o 
   1  -7   1     1117.83     1132.09      6.41 o 
   2  -7   1        2.50        3.46      0.37 o 
   3  -7   1      126.48      126.28      1.46 o 
   4  -7   1       42.24       34.75      0.76 o 
  -5  -6   1        0.01        0.74      0.46 o 
  -4  -6   1        4.27        7.80      1.03 o 
  -3  -6   1      247.94      250.70      3.63 o 
  -2  -6   1      847.03      803.50     12.70 o 
  -1  -6   1      295.15      279.75      7.29 o 
   0  -6   1       13.55       12.72      0.49 o 
   1  -6   1       45.32       61.46      2.47 o 
   2  -6   1       28.05       33.83      0.70 o 
   3  -6   1      544.27      550.82      2.80 o 
   4  -6   1      770.70      795.80     29.45 o 
  -5  -5   1       83.04       80.30      1.55 o 
  -4  -5   1       65.54       59.14      1.92 o 
  -3  -5   1       23.20       23.10      0.67 o 
  -2  -5   1      556.97      540.84     15.90 o 
  -1  -5   1     1451.19     1536.90     25.19 o 
   0  -5   1      804.42      793.39      5.77 o 
   1  -5   1     2222.67     2148.95     14.84 o 
   2  -5   1      117.59      117.52      1.62 o 
   3  -5   1       73.46       66.55      1.67 o 
   4  -5   1       10.24       14.81      0.63 o 
   5  -5   1       29.65       24.44      0.76 o 
  -5  -4   1       21.61       25.97      1.19 o 
  -4  -4   1      601.77      609.12      4.85 o 
  -3  -4   1      112.39      101.39      1.33 o 
  -2  -4   1      488.49      495.31      6.49 o 
  -1  -4   1      549.48      623.43      8.41 o 
   0  -4   1      409.78      430.09      3.20 o 
   1  -4   1     2685.06     2726.10      7.70 o 
   2  -4   1     3999.33     4047.26     19.83 o 
   3  -4   1      659.93      662.15      6.38 o 
   4  -4   1      206.31      210.67      8.15 o 
   5  -4   1        2.47        3.24      0.62 o 
  -5  -3   1       98.83      108.89      4.15 o 
  -4  -3   1       24.58       26.96      3.04 o 
  -3  -3   1      137.04      136.52      3.16 o 
  -2  -3   1      932.73      928.68      6.91 o 
  -1  -3   1     3225.83     3207.49     24.17 o 
   0  -3   1     1104.64     1130.95      9.99 o 
   1  -3   1      391.75      403.07      5.77 o 
   2  -3   1      233.12      249.00      2.15 o 
   3  -3   1      375.03      363.82      4.41 o 
   4  -3   1      602.51      625.19      3.66 o 
   5  -3   1      189.61      167.79     31.23 o 
  -5  -2   1        2.37        3.29      0.63 o 
  -4  -2   1      143.66      147.75      2.97 o 
  -3  -2   1       85.86       80.32      4.01 o 
  -2  -2   1       50.66       65.10      1.29 o 
  -1  -2   1      259.60      256.96      3.42 o 
   0  -2   1     4728.93     4364.94     53.15 o 
   1  -2   1    13975.20    13371.70    164.38 o 
   2  -2   1     1617.34     1552.36     14.91 o 
   3  -2   1       49.59       43.44      1.39 o 
   4  -2   1       15.57       18.80      1.47 o 
   5  -2   1      143.48      132.28     25.25 o 
  -5  -1   1       16.39       15.59      0.67 o 
  -4  -1   1      206.70      202.56      1.99 o 
  -3  -1   1     1199.67     1203.49      7.18 o 
  -2  -1   1     1237.96     1185.34     11.10 o 
  -1  -1   1      326.35      339.45      4.60 o 
   0  -1   1      607.63      620.22      6.25 o 
   1  -1   1      332.65      348.64      2.49 o 
   2  -1   1      131.34      103.03      1.34 o 
   3  -1   1      546.41      471.82      3.44 o 
   4  -1   1      848.52      860.47     15.57 o 
   5  -1   1       10.66       13.47      0.89 o 
  -5   0   1       64.54       66.11      1.11 o 
  -4   0   1        4.40        5.16      0.48 o 
  -3   0   1      243.42      235.85      6.36 o 
  -2   0   1     2040.21     1952.45     21.04 o 
  -1   0   1     6518.98     6175.98     49.87 o 
   0   0   1      221.55      227.01      2.65 o 
   1   0   1     1256.31     1203.86      7.37 o 
   2   0   1      417.57      423.08      2.94 o 
   3   0   1       11.64        5.49      0.59 o 
   4   0   1       82.07       76.58      1.34 o 
   5   0   1       55.62       45.70     15.54 o 
  -5   1   1       74.37       76.95      1.77 o 
  -4   1   1      630.64      619.97      7.42 o 
  -3   1   1      442.38      426.04      3.23 o 
  -2   1   1      371.29      403.21      7.15 o 
  -1   1   1     1552.64     1636.49     14.84 o 
   0   1   1       25.33       28.63      0.53 o 
   1   1   1      464.66      439.02      4.62 o 
   2   1   1     4498.88     4403.50     38.50 o 
   3   1   1      352.45      345.16      3.25 o 
   4   1   1       66.52       71.13      2.02 o 
   5   1   1       12.94       10.95      0.82 o 
  -5   2   1       39.23       37.03      4.91 o 
  -4   2   1       85.78       79.74      1.18 o 
  -3   2   1      512.82      445.67      4.21 o 
  -2   2   1     3687.71     3587.70     11.03 o 
  -1   2   1     4367.74     4140.93     29.89 o 
   0   2   1     1209.82     1123.11      4.68 o 
   1   2   1     2250.54     2321.36      9.44 o 
   2   2   1       73.28       56.42      1.38 o 
   3   2   1      334.20      317.32     10.42 o 
   4   2   1      278.96      276.86      2.06 o 
   5   2   1       23.86       25.86      0.90 o 
  -5   3   1       10.08       13.36      0.87 o 
  -4   3   1       12.50       14.13      0.58 o 
  -3   3   1       26.41       31.81      0.97 o 
  -2   3   1      188.25      176.48      2.89 o 
  -1   3   1      577.74      536.03      3.60 o 
   0   3   1     1285.82     1227.20     13.04 o 
   1   3   1     3363.64     3384.62     32.50 o 
   2   3   1     1223.11     1274.57     11.80 o 
   3   3   1       19.32       19.76      0.94 o 
   4   3   1      146.56      145.59      1.89 o 
   5   3   1      445.67      438.97      2.85 o 
  -5   4   1       36.04       40.97      1.09 o 
  -4   4   1      191.13      210.28      2.11 o 
  -3   4   1      725.11      725.84      3.11 o 
  -2   4   1      210.44      210.52      3.36 o 
  -1   4   1        4.94        8.57      3.47 o 
   0   4   1      251.93      259.07      1.46 o 
   1   4   1      629.43      597.73      9.17 o 
   2   4   1      876.58      821.26     16.59 o 
   3   4   1      912.85      937.17      5.19 o 
   4   4   1       64.26       75.13      2.81 o 
   5   4   1       23.79       18.31      0.73 o 
  -5   5   1       11.81       10.10      0.52 o 
  -4   5   1       42.83       42.60      1.19 o 
  -3   5   1      154.53      152.50      2.85 o 
  -2   5   1      560.35      523.07      5.77 o 
  -1   5   1     1196.63     1152.40     26.11 o 
   0   5   1      318.10      287.39      5.38 o 
   1   5   1       18.58       24.05      0.95 o 
   2   5   1       22.25       19.51      0.61 o 
   3   5   1      830.58      830.82      4.22 o 
   4   5   1      974.19      966.33     27.60 o 
   5   5   1       85.03       81.80      1.59 o 
  -4   6   1      146.84      160.55      1.63 o 
  -3   6   1       30.14       33.70      0.79 o 
  -2   6   1     1224.71     1191.10      9.01 o 
  -1   6   1      373.72      349.14      3.56 o 
   0   6   1       90.06       77.77      1.45 o 
   1   6   1      113.48       77.64      1.73 o 
   2   6   1      289.67      274.79      2.46 o 
   3   6   1        4.17        8.04      0.69 o 
   4   6   1       99.20       89.62      2.36 o 
   5   6   1       10.47        7.43      0.58 o 
  -4   7   1      154.70      156.82      1.42 o 
  -3   7   1       36.35       41.55      0.87 o 
  -2   7   1      352.41      354.97      2.37 o 
  -1   7   1        8.84        9.00      0.42 o 
   0   7   1       44.70       43.66      0.94 o 
   1   7   1      764.20      750.15      3.52 o 
   2   7   1      499.25      465.85      3.54 o 
   3   7   1      365.72      364.57      2.43 o 
   4   7   1      220.54      224.33      3.17 o 
  -3   8   1       16.44       17.68      0.45 o 
  -2   8   1      180.80      186.03      1.17 o 
  -1   8   1      729.33      714.04      4.99 o 
   0   8   1      165.36      157.89      1.43 o 
   1   8   1       42.51       39.02      0.99 o 
   2   8   1        0.90        2.05      0.44 o 
   3   8   1       39.41       35.39      2.03 o 
   4   8   1       72.31       80.23      1.66 o 
  -3   9   1      112.13      121.71      1.69 o 
  -2   9   1        0.62        0.47      0.25 o 
  -1   9   1      222.80      236.14      1.59 o 
   0   9   1      162.91      175.05      1.72 o 
   1   9   1      536.21      543.95      2.01 o 
   2   9   1      554.78      539.43      4.92 o 
   3   9   1      385.65      380.29      6.73 o 
   4   9   1        0.87        0.62      0.39 o 
  -2  10   1       11.95       13.34      0.62 o 
  -1  10   1       54.41       53.88      0.76 o 
   0  10   1       76.70       71.45      1.11 o 
   1  10   1        8.89        9.72      0.41 o 
   2  10   1       49.47       47.78      0.97 o 
   3  10   1      276.53      275.47      2.38 o 
  -1  11   1      228.81      250.41      1.61 o 
   0  11   1      186.12      194.57      4.03 o 
   1  11   1      461.08      473.90      7.31 o 
   2  11   1      127.41      122.68      6.11 o 
  -2 -11   2       28.99       24.66      0.48 o 
  -1 -11   2      103.88      101.61      0.90 o 
   0 -11   2       17.91       20.48      0.48 o 
   1 -11   2        1.00        1.76      0.25 o 
  -3 -10   2      132.96      113.23      6.31 o 
  -2 -10   2        1.16        1.42      0.33 o 
  -1 -10   2      396.58      402.93      9.15 o 
   0 -10   2      421.73      420.33      6.43 o 
   1 -10   2       73.92       78.10      1.44 o 
   2 -10   2      249.39      277.12     17.72 o 
  -3  -9   2     1049.02     1027.70     10.71 o 
  -2  -9   2      155.63      162.83      1.65 o 
  -1  -9   2        1.17        1.19      0.32 o 
   0  -9   2      212.72      189.33      2.09 o 
   1  -9   2      379.74      367.20      1.95 o 
   2  -9   2      311.93      330.24      2.44 o 
   3  -9   2      170.17      192.07      5.59 o 
  -4  -8   2        0.79        1.76      0.60 o 
  -3  -8   2      146.84      164.69      5.59 o 
  -2  -8   2     1072.33     1104.23      4.63 o 
  -1  -8   2      508.97      502.15      2.34 o 
   0  -8   2      299.24      298.48      2.06 o 
   1  -8   2        9.20       15.26      0.60 o 
   2  -8   2        1.14        1.86      0.35 o 
   3  -8   2       75.81       78.65      1.28 o 
   4  -8   2      431.92      340.56      2.33 o 
  -4  -7   2       25.79       23.09      1.72 o 
  -3  -7   2       42.84       40.19      0.97 o 
  -2  -7   2        1.04        1.62      0.38 o 
  -1  -7   2      346.09      336.04      1.96 o 
   0  -7   2      738.65      722.98      3.29 o 
   1  -7   2      506.44      490.46      3.27 o 
   2  -7   2      902.53      896.13      9.69 o 
   3  -7   2      123.27      118.83      1.27 o 
   4  -7   2       31.57       20.32      0.76 o 
  -5  -6   2        4.42        1.92      0.41 o 
  -4  -6   2       82.49       96.38      2.00 o 
  -3  -6   2      462.36      468.30      6.69 o 
  -2  -6   2      361.31      339.32      2.53 o 
  -1  -6   2      121.14      130.84      2.44 o 
   0  -6   2      270.39      319.26      3.63 o 
   1  -6   2      198.98      195.21      2.64 o 
   2  -6   2      425.25      418.59      2.03 o 
   3  -6   2     1058.39     1057.92      4.57 o 
   4  -6   2       74.06       75.79      1.49 o 
  -5  -5   2       10.67        6.92      0.72 o 
  -4  -5   2        4.61        2.17      0.68 o 
  -3  -5   2        0.26        0.24      0.40 o 
  -2  -5   2      172.55      174.69      3.58 o 
  -1  -5   2     1317.48     1309.82     25.36 o 
   0  -5   2      781.44      715.90      3.60 o 
   1  -5   2      104.91      103.73      2.18 o 
   2  -5   2      485.03      464.24      5.47 o 
   3  -5   2      968.81      943.68     13.61 o 
   4  -5   2       21.65       27.61      0.72 o 
   5  -5   2      187.67      164.95      1.76 o 
  -5  -4   2       17.76       19.76      1.08 o 
  -4  -4   2      119.50      117.30      1.48 o 
  -3  -4   2      958.78      947.76     19.71 o 
  -2  -4   2      221.10      249.55      3.90 o 
  -1  -4   2      275.44      265.36      5.82 o 
   0  -4   2        6.19       19.76      0.59 o 
   1  -4   2      610.78      544.46      3.64 o 
   2  -4   2     1692.98     1657.12     14.27 o 
   3  -4   2     1459.67     1422.89      5.35 o 
   4  -4   2      144.34      142.74      1.46 o 
   5  -4   2        3.12        2.95      0.63 o 
  -5  -3   2      500.94      480.96      4.16 o 
  -4  -3   2        2.38        3.27      0.48 o 
  -3  -3   2      788.85      803.66      7.50 o 
  -2  -3   2     3576.90     3715.37     45.77 o 
  -1  -3   2     1184.84     1204.45     10.15 o 
   0  -3   2      427.16      469.80      7.36 o 
   1  -3   2     1177.89     1343.44      3.96 o 
   2  -3   2       14.85        8.46      1.26 o 
   3  -3   2      147.59      142.77      1.63 o 
   4  -3   2      620.40      639.29      3.00 o 
   5  -3   2      146.67      158.47      2.31 o 
  -5  -2   2      299.79      295.55     11.41 o 
  -4  -2   2      287.17      282.20      7.17 o 
  -3  -2   2       38.53       36.01      1.77 o 
  -2  -2   2      173.77      160.40      1.54 o 
  -1  -2   2     3835.95     3843.44     30.95 o 
   0  -2   2     6707.82     6354.43     98.14 o 
   1  -2   2     1428.31     1416.70      9.21 o 
   2  -2   2      427.56      424.27      4.17 o 
   3  -2   2       24.07       19.81      1.04 o 
   4  -2   2       23.15       25.17      0.68 o 
   5  -2   2       13.44       17.57      1.02 o 
  -5  -1   2        3.16        3.89      0.42 o 
  -4  -1   2      301.53      308.07      8.57 o 
  -3  -1   2     1026.07      973.58      5.54 o 
  -2  -1   2      755.93      758.58      7.13 o 
  -1  -1   2      107.36      112.20      2.63 o 
   0  -1   2      921.72      950.65      3.54 o 
   1  -1   2      205.23      180.55      1.67 o 
   2  -1   2     1516.88     1470.19     17.71 o 
   3  -1   2     1665.40     1556.42     17.17 o 
   4  -1   2       90.19       85.51      2.03 o 
   5  -1   2        1.08        2.18      0.66 o 
  -5   0   2       20.26       22.26      0.73 o 
  -4   0   2       15.67       16.87      0.52 o 
  -3   0   2      499.47      481.39      4.57 o 
  -2   0   2      764.60      707.63      5.74 o 
  -1   0   2     4596.10     4289.15     11.63 o 
   0   0   2      851.90      924.87      9.89 o 
   1   0   2      125.42      130.81      2.32 o 
   2   0   2      854.63      893.84      3.95 o 
   3   0   2        6.39       10.06      0.59 o 
   4   0   2      175.84      172.90      1.70 o 
   5   0   2      118.64       72.46     33.67 o 
  -5   1   2       92.03      101.92      3.53 o 
  -4   1   2      135.70      139.84      1.53 o 
  -3   1   2        3.40       -1.04      1.60 o 
  -2   1   2       28.32       29.45      0.65 o 
  -1   1   2     1071.66      980.40      5.58 o 
   0   1   2       83.11       93.94      1.22 o 
   1   1   2       47.58       65.40      0.71 o 
   2   1   2      897.51      876.23      7.77 o 
   3   1   2      638.91      612.10      5.73 o 
   4   1   2        6.77        9.34      0.52 o 
   5   1   2      165.98      105.39     45.70 o 
  -5   2   2        1.38        0.76      0.42 o 
  -4   2   2       95.06      100.49      1.51 o 
  -3   2   2     1000.49      956.78      9.18 o 
  -2   2   2      171.79      122.47      1.51 o 
  -1   2   2       15.95       18.95      1.03 o 
   0   2   2      817.81      825.68     10.73 o 
   1   2   2     3228.39     3410.99     17.43 o 
   2   2   2      242.46      199.92      1.66 o 
   3   2   2      486.20      433.85      8.74 o 
   4   2   2      391.73      405.29      2.21 o 
   5   2   2       30.88       34.61      0.95 o 
  -5   3   2       98.59      106.70      1.78 o 
  -4   3   2       79.03       73.98      2.13 o 
  -3   3   2      200.45      192.05      1.38 o 
  -2   3   2      193.81      164.55      2.32 o 
  -1   3   2      166.25      113.20      2.06 o 
   0   3   2     4269.98     4251.75     24.05 o 
   1   3   2      661.70      652.76      8.90 o 
   2   3   2       19.35       19.49      0.70 o 
   3   3   2      306.07      302.08      6.87 o 
   4   3   2      278.91      271.42      1.86 o 
   5   3   2      225.16      219.53      2.02 o 
  -5   4   2       79.25       81.51      1.39 o 
  -4   4   2      253.54      271.78      1.92 o 
  -3   4   2      484.22      491.28      2.26 o 
  -2   4   2      131.04      126.36      3.47 o 
  -1   4   2      606.15      620.14      3.67 o 
   0   4   2     1109.12     1136.65     10.23 o 
   1   4   2      877.41      827.43     12.15 o 
   2   4   2      547.34      475.61      4.32 o 
   3   4   2       95.22       89.39      1.56 o 
   4   4   2        9.85       12.51      0.72 o 
   5   4   2        2.91        1.89      0.43 o 
  -4   5   2       27.11       29.04      0.79 o 
  -3   5   2      464.08      473.11      4.94 o 
  -2   5   2      682.33      684.66     15.23 o 
  -1   5   2      817.22      822.35     16.41 o 
   0   5   2       48.85       43.30      0.73 o 
   1   5   2       22.86       24.88      0.65 o 
   2   5   2     1096.52     1087.55     29.18 o 
   3   5   2      751.13      689.86      3.01 o 
   4   5   2      145.01      140.20      2.04 o 
   5   5   2      205.56      194.37     10.21 o 
  -4   6   2       10.61       13.90      0.60 o 
  -3   6   2       53.42       49.15      1.35 o 
  -2   6   2      209.72      207.57      1.65 o 
  -1   6   2      431.44      441.50      3.72 o 
   0   6   2     1251.56     1195.76     35.95 o 
   1   6   2      188.76      168.15      2.18 o 
   2   6   2       91.23       89.45      1.59 o 
   3   6   2        1.06        1.15      0.49 o 
   4   6   2       30.30       26.62      1.52 o 
   5   6   2       85.53       75.38      1.26 o 
  -4   7   2       66.25       68.16      6.91 o 
  -3   7   2      329.24      353.43      4.95 o 
  -2   7   2        3.63        5.35      0.73 o 
  -1   7   2      157.38      156.65      0.98 o 
   0   7   2      717.57      733.42      8.64 o 
   1   7   2       99.62       91.19      1.24 o 
   2   7   2      356.39      323.50      3.45 o 
   3   7   2      602.23      609.35      4.17 o 
   4   7   2       37.98       44.50      1.65 o 
  -3   8   2      162.71      161.28      1.16 o 
  -2   8   2      248.65      254.69      9.96 o 
  -1   8   2      125.87      136.64      1.03 o 
   0   8   2      121.11      118.25      1.42 o 
   1   8   2       41.58       40.17      0.85 o 
   2   8   2        7.55        8.69      0.45 o 
   3   8   2       41.50       43.74      1.13 o 
   4   8   2       63.08       75.88      1.62 o 
  -3   9   2       13.80       12.88      0.40 o 
  -2   9   2        0.91        1.09      0.28 o 
  -1   9   2      143.37      147.71      1.24 o 
   0   9   2      288.38      295.17      1.50 o 
   1   9   2      465.89      470.68      2.53 o 
   2   9   2      135.71      139.94      1.40 o 
   3   9   2        0.97        2.10      0.93 o 
   4   9   2        5.52        3.00      0.34 o 
  -2  10   2      199.52      196.29     10.60 o 
  -1  10   2       41.03       43.84      0.67 o 
   0  10   2       34.61       37.44      0.54 o 
   1  10   2       98.21      112.93      1.46 o 
   2  10   2       25.50       29.27      0.84 o 
   3  10   2       86.12       95.87      1.51 o 
  -1  11   2      120.20      126.99      2.76 o 
   0  11   2      166.90      181.39      1.36 o 
   1  11   2       42.60       38.58      0.59 o 
   2  11   2       24.07       20.30      1.89 o 
  -2 -11   3       78.64       68.76      0.75 o 
  -1 -11   3        1.23        1.97      0.19 o 
   0 -11   3        5.62        5.56      0.31 o 
   1 -11   3        8.96        9.76      0.29 o 
  -3 -10   3       83.16       72.34      1.70 o 
  -2 -10   3       49.66       56.91      0.87 o 
  -1 -10   3       85.08       92.81      1.95 o 
   0 -10   3       27.98       40.05      0.97 o 
   1 -10   3      122.94      125.14      1.14 o 
   2 -10   3        0.08        0.54      0.29 o 
  -3  -9   3       74.58       87.08      8.12 o 
  -2  -9   3        2.76        5.22      0.73 o 
  -1  -9   3       62.78       63.57      1.09 o 
   0  -9   3       64.38       70.68      0.84 o 
   1  -9   3      141.61      153.51      1.69 o 
   2  -9   3      139.79      139.42      5.90 o 
   3  -9   3       37.29       37.80      2.90 o 
  -4  -8   3        1.50        0.33      0.43 o 
  -3  -8   3      189.88      192.95      1.94 o 
  -2  -8   3      155.64      160.35      1.96 o 
  -1  -8   3      189.92      183.70      1.46 o 
   0  -8   3        0.57        1.46      0.33 o 
   1  -8   3        3.85        4.74      0.35 o 
   2  -8   3       40.30       39.80      1.24 o 
   3  -8   3      155.84      158.14      1.75 o 
  -4  -7   3       11.84        5.85      0.80 o 
  -3  -7   3        8.58        6.49      0.66 o 
  -2  -7   3      260.90      268.21      2.76 o 
  -1  -7   3      179.28      181.91      1.21 o 
   0  -7   3      929.50      899.13      5.45 o 
   1  -7   3      341.24      335.38      2.76 o 
   2  -7   3       22.87       21.25      0.49 o 
   3  -7   3       22.59       21.96      0.69 o 
   4  -7   3       90.62       74.56      1.20 o 
  -4  -6   3      239.50      247.93      3.10 o 
  -3  -6   3      111.99      104.02      1.95 o 
  -2  -6   3       61.35       58.05      0.88 o 
  -1  -6   3        3.87        3.06      0.70 o 
   0  -6   3      208.68      195.68      2.28 o 
   1  -6   3      305.57      276.67      3.58 o 
   2  -6   3      986.34      952.04      2.42 o 
   3  -6   3      452.26      451.04      3.21 o 
   4  -6   3       72.45       75.10      2.97 o 
  -5  -5   3       16.86       18.85      0.82 o 
  -4  -5   3        0.27        2.30      0.68 o 
  -3  -5   3      111.43      118.26      1.26 o 
  -2  -5   3      801.75      791.08     11.51 o 
  -1  -5   3     1189.50     1171.87     19.06 o 
   0  -5   3     1638.53     1705.09     16.40 o 
   1  -5   3      155.59      160.57      2.04 o 
   2  -5   3        5.50        3.60      0.63 o 
   3  -5   3     1426.79     1440.47      5.64 o 
   4  -5   3      130.31      140.35      2.50 o 
   5  -5   3       37.27       29.05      0.80 o 
  -5  -4   3      222.48      222.16      2.54 o 
  -4  -4   3       46.87       41.34      1.08 o 
  -3  -4   3      151.08      168.47      2.16 o 
  -2  -4   3      460.81      487.21     11.04 o 
  -1  -4   3       76.68       57.75      1.58 o 
   0  -4   3     2866.64     2994.52     16.11 o 
   1  -4   3     5432.56     5629.40     40.66 o 
   2  -4   3      191.04      181.19      2.94 o 
   3  -4   3       95.54      101.69      1.53 o 
   4  -4   3      306.16      327.49      4.51 o 
   5  -4   3        0.22        1.48      0.56 o 
  -5  -3   3      299.65      339.53      3.40 o 
  -4  -3   3      186.52      206.77      4.83 o 
  -3  -3   3      335.62      332.68      4.37 o 
  -2  -3   3      600.10      531.05      4.24 o 
  -1  -3   3      375.09      372.13      5.75 o 
   0  -3   3      140.59      145.29      1.86 o 
   1  -3   3     1029.64     1056.19      4.39 o 
   2  -3   3      237.56      252.94      4.74 o 
   3  -3   3      653.09      639.91      5.35 o 
   4  -3   3      156.93      159.06      2.08 o 
   5  -3   3        0.73        1.79      0.66 o 
  -5  -2   3        0.51        0.86      0.84 o 
  -4  -2   3      298.80      316.37      6.10 o 
  -3  -2   3      100.23       94.06      2.57 o 
  -2  -2   3     1768.36     1731.85     12.59 o 
  -1  -2   3     1214.56     1177.85      6.21 o 
   0  -2   3     1526.99     1482.40      6.51 o 
   1  -2   3      834.14      857.84      4.09 o 
   2  -2   3       86.43      102.39      1.60 o 
   3  -2   3      185.54      178.94      3.34 o 
   4  -2   3       63.60       64.24      1.29 o 
   5  -2   3       12.75       15.62      0.96 o 
  -5  -1   3      128.52      130.45      8.28 o 
  -4  -1   3     1136.66     1129.60      6.31 o 
  -3  -1   3      233.50      236.00      3.36 o 
  -2  -1   3        1.46        1.35      0.30 o 
  -1  -1   3      705.89      675.65      7.68 o 
   0  -1   3     1373.55     1352.64     11.90 o 
   1  -1   3     1735.96     1815.82     18.28 o 
   2  -1   3     1213.65     1195.09     13.60 o 
   3  -1   3      229.67      203.85      3.74 o 
   4  -1   3       20.91       19.56      1.14 o 
   5  -1   3        2.41        3.06      0.62 o 
  -5   0   3      177.18      184.27      2.16 o 
  -4   0   3      534.26      526.21      2.86 o 
  -3   0   3      550.60      516.52      6.75 o 
  -2   0   3     1700.22     1665.99      7.87 o 
  -1   0   3     1674.74     1744.89      8.88 o 
   0   0   3     1517.31     1552.30     14.56 o 
   1   0   3      380.30      405.62      4.96 o 
   2   0   3       54.62       51.27      0.92 o 
   3   0   3     1611.13     1521.60     41.73 o 
   4   0   3      436.75      449.86      2.24 o 
   5   0   3       60.17       44.24     28.68 o 
  -5   1   3      125.27      135.91      2.79 o 
  -4   1   3       87.88       93.12      1.26 o 
  -3   1   3       38.37       32.45      1.19 o 
  -2   1   3      288.01      248.97      4.15 o 
  -1   1   3     1042.57     1028.56      7.09 o 
   0   1   3     4968.71     4838.23     66.69 o 
   1   1   3    21121.56    18895.60    627.60 o 
   2   1   3      209.29      198.32      1.42 o 
   3   1   3      391.93      412.95      6.59 o 
   4   1   3      852.26      867.57      4.96 o 
   5   1   3      134.77      136.27      2.52 o 
  -5   2   3      292.12      299.98     10.31 o 
  -4   2   3      410.03      406.29      2.21 o 
  -3   2   3      370.50      373.74      2.25 o 
  -2   2   3     1378.76     1441.37      6.22 o 
  -1   2   3     1090.53     1154.24      6.88 o 
   0   2   3     1095.80     1133.23     15.57 o 
   1   2   3     8248.69     8104.57     62.15 o 
   2   2   3     3845.45     3943.72     29.72 o 
   3   2   3      325.60      300.44      3.56 o 
   4   2   3       79.65       78.26      1.62 o 
   5   2   3        0.14        0.50      0.45 o 
  -5   3   3        1.40        1.03      0.52 o 
  -4   3   3      320.72      307.61      1.93 o 
  -3   3   3      511.62      499.47      2.71 o 
  -2   3   3     1126.85     1093.80      6.83 o 
  -1   3   3     4249.90     4329.62      9.02 o 
   0   3   3      222.75      212.77      2.30 o 
   1   3   3        4.83        6.43      0.81 o 
   2   3   3      677.02      749.53      2.97 o 
   3   3   3      644.88      640.95      4.21 o 
   4   3   3      561.18      561.92      5.97 o 
   5   3   3      101.03      103.56      1.15 o 
  -5   4   3       34.19       32.20      0.86 o 
  -4   4   3      334.64      346.84      2.11 o 
  -3   4   3       10.14       16.39      0.58 o 
  -2   4   3      377.12      363.25      5.78 o 
  -1   4   3      190.04      177.03      2.20 o 
   0   4   3     1011.47      983.49     10.54 o 
   1   4   3     1169.78     1146.32     15.69 o 
   2   4   3      991.00      988.42     15.08 o 
   3   4   3       13.35       12.20      0.50 o 
   4   4   3        2.51        3.86      0.53 o 
   5   4   3        1.73        1.82      0.41 o 
  -4   5   3      377.00      375.94      3.52 o 
  -3   5   3      378.00      368.71      2.35 o 
  -2   5   3      349.77      345.48      5.86 o 
  -1   5   3      198.26      210.03      5.16 o 
   0   5   3       20.77       21.90      0.75 o 
   1   5   3     1060.36     1117.33     17.25 o 
   2   5   3      552.13      522.49      6.16 o 
   3   5   3      254.60      232.28      1.95 o 
   4   5   3      210.55      214.63      2.46 o 
   5   5   3        4.86        6.12      0.55 o 
  -4   6   3        3.31        5.03      0.31 o 
  -3   6   3       49.25       44.67      0.73 o 
  -2   6   3       78.23       75.43      1.27 o 
  -1   6   3      905.68      904.30     17.23 o 
   0   6   3      500.93      492.59      6.14 o 
   1   6   3      990.85      993.18     17.85 o 
   2   6   3       23.68       22.08      0.76 o 
   3   6   3       51.79       52.84      1.25 o 
   4   6   3       10.59        8.90      1.14 o 
   5   6   3       13.32       12.93      0.46 o 
  -4   7   3       24.69       21.81      1.81 o 
  -3   7   3       72.78       76.64      2.26 o 
  -2   7   3       71.71       76.21      0.92 o 
  -1   7   3      144.91      136.29      1.85 o 
   0   7   3      477.08      484.97      3.50 o 
   1   7   3     1517.64     1468.58      4.38 o 
   2   7   3     1334.53     1346.00      5.58 o 
   3   7   3       59.29       67.78      3.08 o 
   4   7   3       11.01       12.78      8.74 o 
  -3   8   3       21.50       19.80      0.47 o 
  -2   8   3      214.50      217.54      2.41 o 
  -1   8   3     1677.83     1686.48      7.42 o 
   0   8   3      262.43      254.44      1.69 o 
   1   8   3      161.59      162.18      1.36 o 
   2   8   3      267.65      282.46      2.08 o 
   3   8   3      141.11      153.70      2.37 o 
   4   8   3      122.14      153.18      2.19 o 
  -3   9   3        6.84       11.19      0.42 o 
  -2   9   3      334.41      351.52      5.72 o 
  -1   9   3      177.21      179.87      1.62 o 
   0   9   3      535.25      539.76      2.56 o 
   1   9   3      141.01      143.82      1.71 o 
   2   9   3       83.46       93.11      1.05 o 
   3   9   3       34.49       26.58      1.30 o 
   4   9   3        4.67        1.93      0.62 o 
  -2  10   3        5.22        4.50      0.34 o 
  -1  10   3       12.51       15.48      0.68 o 
   0  10   3        3.63        4.36      0.40 o 
   1  10   3      154.34      162.25      4.12 o 
   2  10   3       81.41       86.09      1.11 o 
   3  10   3       27.86       35.71      1.00 o 
  -1  11   3      100.09       96.83      1.28 o 
   0  11   3       41.37       43.51      0.76 o 
   1  11   3       25.54       22.01      0.58 o 
   2  11   3       24.05       17.69      0.48 o 
  -1 -11   4       21.29       19.95      0.40 o 
   0 -11   4        4.26        4.32      0.24 o 
   1 -11   4       55.87       52.21      0.91 o 
  -2 -10   4      179.04      190.40      1.80 o 
  -1 -10   4      126.79      135.28      1.70 o 
   0 -10   4       29.87       30.47      1.12 o 
   1 -10   4       22.24       21.07      0.48 o 
   2 -10   4        9.52        9.63      0.32 o 
  -3  -9   4        3.13        5.37      0.49 o 
  -2  -9   4        0.07        0.44      0.32 o 
  -1  -9   4      208.56      213.63      2.89 o 
   0  -9   4       58.29       66.06      1.05 o 
   1  -9   4      378.47      389.98      2.05 o 
   2  -9   4      135.85      145.63      1.91 o 
   3  -9   4        5.08        7.19      1.66 o 
  -4  -8   4      198.41      161.76      1.61 o 
  -3  -8   4       94.58      103.33      1.95 o 
  -2  -8   4       79.92       84.61      1.35 o 
  -1  -8   4       29.78       30.65      0.89 o 
   0  -8   4        0.45        1.18      0.33 o 
   1  -8   4        1.01        2.59      0.45 o 
   2  -8   4      225.37      239.32      2.42 o 
   3  -8   4      157.34      173.17      6.85 o 
  -4  -7   4       74.07       85.83      5.34 o 
  -3  -7   4       40.33       53.14      1.54 o 
  -2  -7   4       44.23       44.63      0.89 o 
  -1  -7   4      371.32      365.01      1.94 o 
   0  -7   4      643.18      645.76      4.17 o 
   1  -7   4      351.32      337.18      2.52 o 
   2  -7   4       29.30       26.71      0.65 o 
   3  -7   4        7.75       10.38      0.49 o 
   4  -7   4      148.15      140.18      2.97 o 
  -4  -6   4       48.23       50.71      3.50 o 
  -3  -6   4       64.65       69.83      1.63 o 
  -2  -6   4      135.10      135.20      1.49 o 
  -1  -6   4       32.68       26.22      1.09 o 
   0  -6   4      266.75      262.75      3.30 o 
   1  -6   4      674.52      665.98      5.71 o 
   2  -6   4      839.44      803.72      3.15 o 
   3  -6   4        1.33        0.65      0.47 o 
   4  -6   4        2.90        4.87      1.68 o 
  -5  -5   4        0.43        0.49      0.42 o 
  -4  -5   4      105.16      121.05      1.94 o 
  -3  -5   4      487.89      499.67      6.71 o 
  -2  -5   4     1298.45     1251.27     19.28 o 
  -1  -5   4      960.02      964.88     15.57 o 
   0  -5   4       44.83       33.17      0.80 o 
   1  -5   4      304.61      287.80      3.27 o 
   2  -5   4      303.97      290.80      4.15 o 
   3  -5   4        2.80        6.04      0.78 o 
   4  -5   4      110.91      116.57      3.32 o 
   5  -5   4       90.32       67.27      1.10 o 
  -5  -4   4       65.43       58.82      1.31 o 
  -4  -4   4        1.74        3.24      0.57 o 
  -3  -4   4      203.56      210.99      2.72 o 
  -2  -4   4      333.68      291.85      5.47 o 
  -1  -4   4     1999.31     2029.36     35.65 o 
   0  -4   4     1743.71     1778.44     18.05 o 
   1  -4   4      248.24      211.59      2.76 o 
   2  -4   4      562.43      562.37      3.74 o 
   3  -4   4       52.40       58.48      1.04 o 
   4  -4   4        6.82        7.35      0.69 o 
   5  -4   4      101.81      109.80      1.69 o 
  -5  -3   4       80.35       83.14      1.69 o 
  -4  -3   4      500.55      511.16     19.71 o 
  -3  -3   4     1810.02     1800.95     11.16 o 
  -2  -3   4      167.68      135.10      2.54 o 
  -1  -3   4      119.30      131.00      3.73 o 
   0  -3   4      568.83      594.08     10.40 o 
   1  -3   4     1899.75     1963.49      6.56 o 
   2  -3   4     1796.39     1776.00     37.41 o 
   3  -3   4      709.18      711.67      5.42 o 
   4  -3   4       31.96       37.37      1.09 o 
   5  -3   4        0.57        0.51      0.64 o 
  -5  -2   4      133.98      136.02      2.24 o 
  -4  -2   4      697.45      747.98      4.38 o 
  -3  -2   4      966.79      994.95      6.40 o 
  -2  -2   4      366.67      301.64      3.88 o 
  -1  -2   4     1026.99      952.76     20.85 o 
   0  -2   4     2979.61     3203.67     30.00 o 
   1  -2   4       14.25       18.05      0.57 o 
   2  -2   4      454.92      466.49      3.82 o 
   3  -2   4      245.31      233.39      3.35 o 
   4  -2   4      292.09      294.23      3.73 o 
   5  -2   4      114.20      114.27      7.18 o 
  -5  -1   4      374.11      337.81     57.63 o 
  -4  -1   4        0.96        1.85      0.65 o 
  -3  -1   4       62.00       52.90      0.98 o 
  -2  -1   4      274.77      267.73      2.65 o 
  -1  -1   4      782.50      760.31      6.74 o 
   0  -1   4     1608.51     1591.29     16.31 o 
   1  -1   4     1903.95     1943.99      7.43 o 
   2  -1   4     1086.17     1089.56      6.73 o 
   3  -1   4       55.48       44.83      2.12 o 
   4  -1   4      128.17      126.60      2.44 o 
   5  -1   4      145.20      142.51      3.54 o 
  -5   0   4       39.48       44.63      1.94 o 
  -4   0   4      228.18      229.25      1.78 o 
  -3   0   4      427.86      400.14      4.52 o 
  -2   0   4     1697.09     1733.49     11.92 o 
  -1   0   4      440.53      426.78      7.95 o 
   0   0   4        2.25        3.42      0.29 o 
   1   0   4      916.02      910.10     20.63 o 
   2   0   4     1558.05     1482.70     17.38 o 
   3   0   4      501.88      442.43      9.39 o 
   4   0   4      121.54      121.32      1.25 o 
   5   0   4       68.42       69.62      1.83 o 
  -5   1   4      339.70      344.63      5.67 o 
  -4   1   4       12.66       13.71      0.74 o 
  -3   1   4      487.05      469.68      3.12 o 
  -2   1   4     1856.93     1800.39      6.23 o 
  -1   1   4     2932.65     2892.32     20.19 o 
   0   1   4     2505.75     2686.94      6.39 o 
   1   1   4     1496.08     1581.06      5.42 o 
   2   1   4       20.54       26.59      0.69 o 
   3   1   4       71.35       69.19      2.20 o 
   4   1   4      107.95      105.25      1.63 o 
   5   1   4      147.90      148.39      2.61 o 
  -5   2   4      136.19      146.33      1.40 o 
  -4   2   4      353.80      378.01      2.83 o 
  -3   2   4      824.39      827.62      3.65 o 
  -2   2   4      172.14      181.46      3.09 o 
  -1   2   4     2037.06     2078.23     10.60 o 
   0   2   4      260.06      253.51      5.95 o 
   1   2   4     2335.60     2284.39      5.76 o 
   2   2   4      430.94      382.52      4.52 o 
   3   2   4      981.16      937.60     15.40 o 
   4   2   4       18.95       17.29      0.52 o 
   5   2   4        0.75        0.73      0.67 o 
  -5   3   4        0.09        0.65      0.32 o 
  -4   3   4      320.74      338.12      3.57 o 
  -3   3   4      887.24      861.07     10.60 o 
  -2   3   4     1267.83     1205.18      7.20 o 
  -1   3   4      609.16      596.56      6.34 o 
   0   3   4      134.88      128.91      1.38 o 
   1   3   4      278.96      314.70      2.04 o 
   2   3   4     2922.82     3092.45     16.85 o 
   3   3   4      544.08      543.80      7.34 o 
   4   3   4      214.02      221.36      2.31 o 
   5   3   4       29.18       32.24      1.24 o 
  -5   4   4      203.71      167.71      1.59 o 
  -4   4   4        5.26        9.38      0.43 o 
  -3   4   4        9.84        7.87      0.39 o 
  -2   4   4       75.95       60.87      1.65 o 
  -1   4   4     2196.66     2242.50     12.72 o 
   0   4   4     2872.50     2804.87      8.72 o 
   1   4   4     1230.00     1198.87      5.56 o 
   2   4   4        0.84        1.83      0.37 o 
   3   4   4       11.21       10.53      0.60 o 
   4   4   4      116.22      111.38      1.61 o 
   5   4   4       33.72       24.21     16.17 o 
  -4   5   4      154.29      173.62      1.75 o 
  -3   5   4       89.22      109.89      0.95 o 
  -2   5   4       64.98       61.50      1.02 o 
  -1   5   4      265.14      291.96      1.99 o 
   0   5   4      775.40      836.57     15.54 o 
   1   5   4      478.87      459.10      4.48 o 
   2   5   4     1004.23      969.72      6.93 o 
   3   5   4      599.80      583.23      5.43 o 
   4   5   4      130.85      145.86      1.96 o 
   5   5   4       10.64        2.35      2.11 o 
  -4   6   4        0.37        0.11      0.28 o 
  -3   6   4      237.92      244.31      1.90 o 
  -2   6   4      577.23      574.92      3.47 o 
  -1   6   4      512.60      506.48      8.46 o 
   0   6   4      541.04      539.97     11.76 o 
   1   6   4       23.69       28.24      1.45 o 
   2   6   4      350.71      339.44      3.70 o 
   3   6   4      177.86      175.31      2.14 o 
   4   6   4      328.40      357.84     13.57 o 
   5   6   4      148.04      127.22      1.58 o 
  -4   7   4       82.83       84.59      4.34 o 
  -3   7   4       12.47       10.03      0.44 o 
  -2   7   4      150.33      151.51      1.28 o 
  -1   7   4     1524.25     1517.84     11.49 o 
   0   7   4      492.66      478.27      1.90 o 
   1   7   4      344.59      319.53      1.72 o 
   2   7   4       37.93       35.24      0.77 o 
   3   7   4       22.27       29.26      1.03 o 
   4   7   4       34.89       24.24      3.17 o 
  -3   8   4      381.95      413.84      4.49 o 
  -2   8   4      173.41      181.92      1.64 o 
  -1   8   4        5.15        5.08      0.35 o 
   0   8   4      334.75      351.00      2.54 o 
   1   8   4       91.21       90.48      1.03 o 
   2   8   4      472.71      483.97      5.42 o 
   3   8   4      106.27      121.31      1.37 o 
   4   8   4       24.44       32.77      1.13 o 
  -3   9   4      171.50      167.43      1.20 o 
  -2   9   4       96.64      104.32      1.12 o 
  -1   9   4      401.32      417.19      1.83 o 
   0   9   4      556.46      577.90      4.56 o 
   1   9   4      121.11      125.08      1.94 o 
   2   9   4       52.36       53.08      0.81 o 
   3   9   4      105.35       97.76      4.38 o 
  -2  10   4        0.88        1.22      0.27 o 
  -1  10   4      119.15      133.68      1.45 o 
   0  10   4      867.87      941.48      4.82 o 
   1  10   4      168.04      174.16      1.77 o 
   2  10   4      107.23      111.49      2.06 o 
   3  10   4       39.11       41.15      1.03 o 
  -1  11   4        6.58        6.74      0.30 o 
   0  11   4       13.66       12.44      0.38 o 
   1  11   4        4.06        4.57      0.34 o 
   2  11   4       38.33       32.08      1.11 o 
  -1 -11   5       18.89       17.04      0.37 o 
   0 -11   5      124.33      120.37      0.96 o 
   1 -11   5      163.70      153.37      1.17 o 
  -2 -10   5      201.56      203.79      4.77 o 
  -1 -10   5        7.36        7.65      0.30 o 
   0 -10   5       31.78       34.14      0.60 o 
   1 -10   5       15.49       14.43      0.40 o 
   2 -10   5       13.58       10.02      0.41 o 
  -3  -9   5        3.86        1.95      0.44 o 
  -2  -9   5       13.19       14.33      0.43 o 
  -1  -9   5      188.60      194.50      1.44 o 
   0  -9   5     1301.31     1269.32      8.79 o 
   1  -9   5      493.73      483.61      3.63 o 
   2  -9   5        6.24        7.57      0.55 o 
   3  -9   5       30.43       42.07      3.03 o 
  -3  -8   5      265.29      292.83     25.15 o 
  -2  -8   5      860.17      882.04      3.14 o 
  -1  -8   5       33.04       33.10      0.62 o 
   0  -8   5      318.14      309.36      1.51 o 
   1  -8   5      679.87      604.05      3.14 o 
   2  -8   5      325.73      323.82      2.26 o 
   3  -8   5      252.24      258.89     16.69 o 
  -4  -7   5       60.79       39.18      1.07 o 
  -3  -7   5      168.58      177.57      4.46 o 
  -2  -7   5     1907.20     1959.95      6.39 o 
  -1  -7   5     3076.20     3063.15      6.45 o 
   0  -7   5      433.09      434.75      3.79 o 
   1  -7   5        4.11        5.05      0.43 o 
   2  -7   5      297.20      267.18      2.37 o 
   3  -7   5      175.40      173.41      1.99 o 
   4  -7   5       61.88       53.51      3.65 o 
  -4  -6   5      270.71      244.73      7.29 o 
  -3  -6   5       15.97       20.03      0.62 o 
  -2  -6   5       97.53       97.35      1.07 o 
  -1  -6   5      536.56      522.63      2.27 o 
   0  -6   5     1175.38     1127.42     10.35 o 
   1  -6   5     1210.17     1181.21      3.96 o 
   2  -6   5      334.43      319.24      2.67 o 
   3  -6   5      177.20      170.69      2.07 o 
   4  -6   5        6.74        7.37      0.66 o 
  -4  -5   5       75.94       75.89      1.96 o 
  -3  -5   5      960.71      964.00     20.39 o 
  -2  -5   5     1620.10     1548.71      5.86 o 
  -1  -5   5      777.28      764.41     12.68 o 
   0  -5   5      223.54      218.21      3.60 o 
   1  -5   5      236.13      219.68      2.27 o 
   2  -5   5      646.65      637.73      3.45 o 
   3  -5   5      409.93      411.14      3.74 o 
   4  -5   5      249.15      257.11      8.29 o 
  -5  -4   5       16.26       10.04      0.66 o 
  -4  -4   5        1.07        1.88      0.45 o 
  -3  -4   5      103.80      108.79      1.64 o 
  -2  -4   5      630.96      610.98     11.72 o 
  -1  -4   5      845.56      840.88     14.19 o 
   0  -4   5     1889.91     1957.21     19.95 o 
   1  -4   5      929.11      954.81      4.46 o 
   2  -4   5        7.33        9.12      1.54 o 
   3  -4   5        0.41        0.75      0.42 o 
   4  -4   5        3.73        3.36      0.72 o 
   5  -4   5       83.35       84.77      1.45 o 
  -5  -3   5       52.74       55.88      1.31 o 
  -4  -3   5      702.75      690.06     15.63 o 
  -3  -3   5      663.48      613.46      2.94 o 
  -2  -3   5      912.04      966.43     15.25 o 
  -1  -3   5      177.16      163.81      2.44 o 
   0  -3   5     2226.94     2360.07     16.70 o 
   1  -3   5      227.38      176.66      2.30 o 
   2  -3   5      260.16      234.68      3.81 o 
   3  -3   5      132.57      127.32      1.58 o 
   4  -3   5      601.53      610.54      3.88 o 
   5  -3   5        0.56        0.15      0.38 o 
  -5  -2   5        0.39        2.26      0.74 o 
  -4  -2   5      148.84      138.55      2.53 o 
  -3  -2   5      275.87      265.79      1.89 o 
  -2  -2   5     2589.52     2704.64     15.72 o 
  -1  -2   5     6377.66     6865.87     90.82 o 
   0  -2   5      286.81      334.52      5.06 o 
   1  -2   5        5.55        8.59      0.57 o 
   2  -2   5        5.91       13.66      0.56 o 
   3  -2   5      909.34      909.64      3.56 o 
   4  -2   5      415.64      420.62      6.41 o 
   5  -2   5      331.77      318.62     15.93 o 
  -5  -1   5      311.22      329.44      3.22 o 
  -4  -1   5     1417.01     1398.90     12.80 o 
  -3  -1   5      217.00      216.35      2.99 o 
  -2  -1   5     1047.29     1036.90      6.02 o 
  -1  -1   5     2508.03     2442.58     11.53 o 
   0  -1   5     4601.14     4755.66     15.01 o 
   1  -1   5     1874.37     1978.19     15.84 o 
   2  -1   5       23.62       16.19      0.58 o 
   3  -1   5       48.19       46.44      1.57 o 
   4  -1   5       84.00       95.41      1.46 o 
   5  -1   5       94.61       91.58      2.23 o 
  -5   0   5      107.17      108.22      4.58 o 
  -4   0   5      111.39      122.95      1.48 o 
  -3   0   5     1154.12     1153.09      5.60 o 
  -2   0   5     1425.42     1430.00      9.57 o 
  -1   0   5      745.91      823.17      6.68 o 
   0   0   5     1521.35     1577.91     13.39 o 
   1   0   5     1884.28     1870.55     45.26 o 
   2   0   5     1943.81     1827.41      9.71 o 
   3   0   5      859.30      772.62     34.27 o 
   4   0   5      263.31      265.14      2.04 o 
   5   0   5       19.92       19.14      1.51 o 
  -5   1   5       18.68       18.75      0.96 o 
  -4   1   5       46.70       48.72      0.84 o 
  -3   1   5      101.54       95.44      1.40 o 
  -2   1   5     1600.30     1522.59     12.18 o 
  -1   1   5     1383.93     1382.81     10.09 o 
   0   1   5      419.54      342.17     20.50 o 
   1   1   5       37.82       51.87      0.97 o 
   2   1   5      331.41      332.81      4.11 o 
   3   1   5      937.08      805.33     23.39 o 
   4   1   5      214.16      217.43      1.54 o 
   5   1   5      140.53      143.75      4.64 o 
  -5   2   5        1.55        2.62      0.45 o 
  -4   2   5      280.95      305.24      3.76 o 
  -3   2   5      227.50      240.11      1.90 o 
  -2   2   5       40.11       39.33      1.28 o 
  -1   2   5      553.04      532.78      9.77 o 
   0   2   5     4050.02     4111.52     42.73 o 
   1   2   5      823.87      735.48      3.77 o 
   2   2   5      219.57      191.11      2.25 o 
   3   2   5       21.42       21.81      1.18 o 
   4   2   5        8.88        9.53      0.58 o 
   5   2   5       13.28       12.20      0.67 o 
  -5   3   5       29.47       30.60      0.80 o 
  -4   3   5       42.29       51.82      0.86 o 
  -3   3   5      265.44      271.07      3.11 o 
  -2   3   5      527.05      542.14      5.22 o 
  -1   3   5      133.44      173.90      3.64 o 
   0   3   5     1306.77     1461.29     17.04 o 
   1   3   5     1264.81     1287.30      6.56 o 
   2   3   5      558.01      659.14      7.57 o 
   3   3   5      510.37      502.83      2.65 o 
   4   3   5      389.89      398.13      2.05 o 
   5   3   5      143.34      140.28      1.89 o 
  -4   4   5      178.93      170.25      2.30 o 
  -3   4   5       11.45        8.36      0.39 o 
  -2   4   5     1021.36     1065.36     10.06 o 
  -1   4   5     1149.94     1120.18     14.40 o 
   0   4   5      316.37      275.60      2.74 o 
   1   4   5      750.41      738.82      5.26 o 
   2   4   5        8.77       12.77      0.58 o 
   3   4   5       44.86       39.17      0.98 o 
   4   4   5      256.88      251.30      1.94 o 
   5   4   5       90.38       82.99      3.42 o 
  -4   5   5      105.58      117.07      1.39 o 
  -3   5   5      199.91      193.63      1.24 o 
  -2   5   5        4.07        4.94      0.38 o 
  -1   5   5      286.72      317.69      4.26 o 
   0   5   5      881.29      900.90      5.63 o 
   1   5   5     1644.69     1587.74     22.83 o 
   2   5   5      972.55      903.45     19.58 o 
   3   5   5      252.18      252.79      1.91 o 
   4   5   5        0.05        1.27      0.46 o 
   5   5   5       22.33       15.98      1.01 o 
  -4   6   5       83.03       69.21      0.91 o 
  -3   6   5      143.25      155.75      1.25 o 
  -2   6   5     1164.11     1196.55      4.14 o 
  -1   6   5     1246.82     1188.66     10.34 o 
   0   6   5        4.63        5.72      1.14 o 
   1   6   5      472.68      455.26      9.42 o 
   2   6   5      538.53      515.09      4.36 o 
   3   6   5      476.57      469.45      3.36 o 
   4   6   5      192.96      207.24      9.13 o 
   5   6   5        4.37        5.51      0.59 o 
  -3   7   5       33.47       32.71      0.67 o 
  -2   7   5      450.18      469.73      2.19 o 
  -1   7   5      607.54      611.13      3.25 o 
   0   7   5      776.06      741.15      7.32 o 
   1   7   5      751.30      708.62      3.40 o 
   2   7   5      168.77      171.69      1.44 o 
   3   7   5       27.69       25.95      0.96 o 
   4   7   5      166.60      166.01      2.05 o 
  -3   8   5      191.88      191.99      3.91 o 
  -2   8   5      210.56      231.94      2.39 o 
  -1   8   5      235.41      247.18      2.05 o 
   0   8   5      554.84      561.70      5.89 o 
   1   8   5     1058.51     1052.86      5.75 o 
   2   8   5       49.68       50.62      0.95 o 
   3   8   5       63.61       72.01      3.94 o 
   4   8   5       67.80       80.33      1.13 o 
  -3   9   5      259.91      247.55      1.31 o 
  -2   9   5      307.17      322.12      7.18 o 
  -1   9   5      276.86      282.54      1.90 o 
   0   9   5       65.50       72.88      0.98 o 
   1   9   5       19.70       20.76      0.52 o 
   2   9   5        9.24        8.89      0.46 o 
   3   9   5        9.79       12.94      0.66 o 
  -2  10   5      142.02      131.71     11.10 o 
  -1  10   5      242.12      269.72      1.62 o 
   0  10   5       62.09       65.33      0.89 o 
   1  10   5       39.85       42.67      1.15 o 
   2  10   5      117.24      124.96      1.96 o 
   3  10   5       12.01       14.25      0.68 o 
  -1  11   5      322.34      273.77      1.91 o 
   0  11   5        5.65        3.26      1.35 o 
   1  11   5       92.43       87.64      1.43 o 
   2  11   5      176.08      156.49      1.66 o 
  -1 -11   6       65.74       62.64      0.72 o 
   0 -11   6      229.64      214.86      1.41 o 
  -2 -10   6       83.51       79.09      4.67 o 
  -1 -10   6       42.98       40.41      1.32 o 
   0 -10   6        5.26        4.69      0.31 o 
   1 -10   6       41.43       43.67      0.56 o 
   2 -10   6       84.78       77.47      1.46 o 
  -3  -9   6        4.82        2.06      0.34 o 
  -2  -9   6      164.33      177.52      1.70 o 
  -1  -9   6      699.76      728.72      6.54 o 
   0  -9   6      609.99      652.70      4.23 o 
   1  -9   6      118.70      140.61      2.18 o 
   2  -9   6       21.60       19.14      0.90 o 
   3  -9   6       91.70       97.86      3.54 o 
  -3  -8   6       97.42       91.82      3.61 o 
  -2  -8   6      151.20      163.42      1.29 o 
  -1  -8   6       15.61       15.60      0.61 o 
   0  -8   6        5.23        5.59      0.32 o 
   1  -8   6      204.60      225.80      1.49 o 
   2  -8   6      392.15      404.72      5.83 o 
   3  -8   6      167.28      161.44      4.90 o 
  -4  -7   6      101.11       92.53      1.35 o 
  -3  -7   6       78.11       86.55      1.43 o 
  -2  -7   6      899.39      907.22      3.20 o 
  -1  -7   6      638.47      647.56      3.38 o 
   0  -7   6      516.04      524.45      2.46 o 
   1  -7   6      142.22      127.73      1.09 o 
   2  -7   6       96.83      103.01      1.51 o 
   3  -7   6       83.41       81.49      1.61 o 
   4  -7   6       96.86       90.96      7.37 o 
  -4  -6   6       41.09       29.68      1.37 o 
  -3  -6   6       12.44       11.07      0.50 o 
  -2  -6   6       19.58       20.91      0.64 o 
  -1  -6   6     1004.02      987.49      5.32 o 
   0  -6   6      648.42      646.54      2.77 o 
   1  -6   6      994.09     1005.37      3.22 o 
   2  -6   6      184.10      187.43      1.32 o 
   3  -6   6        3.83        4.96      0.54 o 
   4  -6   6       30.79       31.81      1.17 o 
  -4  -5   6      386.79      352.68      3.51 o 
  -3  -5   6     1059.83     1074.45      5.05 o 
  -2  -5   6      619.93      604.64      6.47 o 
  -1  -5   6        0.90        2.83      1.07 o 
   0  -5   6      298.78      276.53      2.56 o 
   1  -5   6      798.14      753.89      4.18 o 
   2  -5   6      421.86      389.70      2.65 o 
   3  -5   6      245.24      244.48      3.47 o 
   4  -5   6        4.44        4.97      0.86 o 
  -4  -4   6       59.21       64.94      0.99 o 
  -3  -4   6       74.41       75.84      1.21 o 
  -2  -4   6      158.46      155.40      3.52 o 
  -1  -4   6     1484.43     1497.61     19.25 o 
   0  -4   6     1478.03     1582.03     18.75 o 
   1  -4   6      479.39      528.32      2.69 o 
   2  -4   6       49.15       47.91      1.19 o 
   3  -4   6      370.52      367.96      2.47 o 
   4  -4   6     1440.49     1493.90      5.89 o 
   5  -4   6      105.14       95.51      1.42 o 
  -5  -3   6       64.10       46.25      1.09 o 
  -4  -3   6      289.71      279.47      1.93 o 
  -3  -3   6      257.55      248.10      3.27 o 
  -2  -3   6      175.33      178.94      3.59 o 
  -1  -3   6      676.11      688.19     14.07 o 
   0  -3   6      516.26      466.98      3.50 o 
   1  -3   6     2144.02     2254.75     14.31 o 
   2  -3   6     1511.29     1549.60     19.15 o 
   3  -3   6        4.91        6.86      0.65 o 
   4  -3   6      503.66      531.17      3.63 o 
   5  -3   6      296.91      298.25      3.34 o 
  -5  -2   6        8.69       10.74      0.77 o 
  -4  -2   6      375.64      382.31      2.87 o 
  -3  -2   6      216.40      212.06      1.87 o 
  -2  -2   6      444.29      450.34      6.05 o 
  -1  -2   6      324.78      294.31      2.97 o 
   0  -2   6      367.65      454.33      4.77 o 
   1  -2   6      741.16      757.13     15.44 o 
   2  -2   6     3349.80     3486.50     47.68 o 
   3  -2   6      742.44      744.50      5.52 o 
   4  -2   6      307.13      315.89      2.81 o 
   5  -2   6        5.62        6.43      0.48 o 
  -5  -1   6       48.67       43.16      1.19 o 
  -4  -1   6        0.08        0.63      0.38 o 
  -3  -1   6      445.41      424.57      2.26 o 
  -2  -1   6       89.51       69.67      1.00 o 
  -1  -1   6     1893.02     1834.48     21.62 o 
   0  -1   6      828.78      837.32      5.10 o 
   1  -1   6       30.97       25.18      1.08 o 
   2  -1   6        3.99        5.86      0.40 o 
   3  -1   6      305.95      338.50      2.34 o 
   4  -1   6      222.70      228.88      2.24 o 
   5  -1   6      241.51      244.45     16.61 o 
  -5   0   6        0.76        0.99      0.33 o 
  -4   0   6      174.55      175.33      2.12 o 
  -3   0   6     1039.20     1050.05      4.88 o 
  -2   0   6      134.89      157.63      2.34 o 
  -1   0   6      306.51      320.60      3.96 o 
   0   0   6     2387.73     2555.21      6.32 o 
   1   0   6     2927.09     3033.23     11.43 o 
   2   0   6     2438.19     2531.76     58.64 o 
   3   0   6      479.77      434.19     10.54 o 
   4   0   6       42.73       46.42      0.84 o 
   5   0   6       28.48       30.17      1.97 o 
  -5   1   6        0.38        0.53      0.31 o 
  -4   1   6      136.75      138.65      1.85 o 
  -3   1   6     1295.62     1232.82      7.62 o 
  -2   1   6      521.26      465.33      5.08 o 
  -1   1   6      593.26      586.68      2.95 o 
   0   1   6       11.27       12.14      0.44 o 
   1   1   6      352.89      380.42      3.80 o 
   2   1   6     1203.82     1235.44      7.75 o 
   3   1   6      393.53      368.81     13.17 o 
   4   1   6      829.88      869.96      3.96 o 
   5   1   6      214.94      229.95      1.74 o 
  -5   2   6      105.84      102.61      0.98 o 
  -4   2   6        2.57        3.84      0.43 o 
  -3   2   6        0.12        1.07      0.36 o 
  -2   2   6      408.46      375.15      3.08 o 
  -1   2   6     1358.07     1321.74      5.05 o 
   0   2   6     3875.64     4114.25     14.83 o 
   1   2   6     3756.57     3727.23     23.52 o 
   2   2   6     2389.58     2393.52     14.78 o 
   3   2   6       97.07       98.98      5.75 o 
   4   2   6      574.69      611.39      2.69 o 
   5   2   6      420.36      422.61     25.63 o 
  -4   3   6      173.64      177.81      4.76 o 
  -3   3   6      151.87      148.06      1.89 o 
  -2   3   6       61.65       58.92      1.09 o 
  -1   3   6       55.49       72.85      1.87 o 
   0   3   6      100.93      119.35      2.33 o 
   1   3   6     1444.25     1457.04      8.72 o 
   2   3   6     6323.43     6307.24     26.51 o 
   3   3   6     1953.76     2038.33      8.84 o 
   4   3   6      109.63      113.11      1.19 o 
   5   3   6       14.72       13.29      0.49 o 
  -4   4   6       59.39       59.61      1.01 o 
  -3   4   6      623.41      585.65      5.41 o 
  -2   4   6      712.54      706.32      3.78 o 
  -1   4   6     1863.40     1954.30     14.98 o 
   0   4   6     4240.24     4523.31     75.49 o 
   1   4   6       55.88       56.01      1.05 o 
   2   4   6      476.64      469.98      3.32 o 
   3   4   6     1269.79     1321.79     13.08 o 
   4   4   6      205.43      211.34      2.23 o 
   5   4   6      161.67      149.53      6.66 o 
  -4   5   6        0.81        2.02      0.41 o 
  -3   5   6       16.35       17.76      0.56 o 
  -2   5   6      179.02      165.55      2.42 o 
  -1   5   6      865.46      902.42      4.98 o 
   0   5   6      893.88      889.78      8.87 o 
   1   5   6     1299.31     1251.63      9.48 o 
   2   5   6      832.66      813.40      6.57 o 
   3   5   6      561.15      550.29     26.85 o 
   4   5   6       46.22       43.74      0.80 o 
   5   5   6       67.29       54.66      4.49 o 
  -4   6   6      114.34      113.91      1.62 o 
  -3   6   6      681.12      660.41      3.95 o 
  -2   6   6      666.95      673.72      3.17 o 
  -1   6   6      140.51      141.60      2.20 o 
   0   6   6        0.82        1.42      0.65 o 
   1   6   6      358.42      346.45      2.30 o 
   2   6   6      873.47      853.51      3.92 o 
   3   6   6      270.43      277.38      4.19 o 
   4   6   6       45.42       60.47      0.97 o 
  -3   7   6       93.84       90.18      1.29 o 
  -2   7   6      275.62      268.76      2.40 o 
  -1   7   6      352.41      344.68      3.70 o 
   0   7   6     1188.15     1155.18     16.49 o 
   1   7   6      622.55      596.39      4.30 o 
   2   7   6      161.39      164.13      2.11 o 
   3   7   6       50.48       51.76      2.30 o 
   4   7   6       75.04       85.87      1.82 o 
  -3   8   6       67.17       72.90      2.75 o 
  -2   8   6       58.21       59.97      0.83 o 
  -1   8   6        0.40        2.25      0.47 o 
   0   8   6      112.20      118.72      1.79 o 
   1   8   6      336.77      330.55      1.98 o 
   2   8   6      535.70      548.82      4.65 o 
   3   8   6      353.07      388.05      9.02 o 
   4   8   6        0.96        2.66      0.26 o 
  -2   9   6       93.51       95.85      1.36 o 
  -1   9   6      314.66      340.57      1.88 o 
   0   9   6     1701.26     1753.09     11.15 o 
   1   9   6       64.10       63.72      0.88 o 
   2   9   6      258.13      263.80      2.63 o 
   3   9   6      425.23      458.85      3.43 o 
  -2  10   6        1.69        3.09      0.36 o 
  -1  10   6      247.47      271.77      1.51 o 
   0  10   6      138.57      147.92      1.19 o 
   1  10   6      333.55      332.66      5.44 o 
   2  10   6       10.61       12.34      0.43 o 
   3  10   6        9.18       13.17      0.59 o 
   0  11   6        2.25        2.81      0.28 o 
   1  11   6       12.72       13.17      0.41 o 
  -2 -10   7       73.14       66.09      0.78 o 
  -1 -10   7        0.02        0.18      0.21 o 
   0 -10   7       21.95       25.84      0.43 o 
   1 -10   7        1.08        1.82      0.38 o 
   2 -10   7       58.06       56.90      0.87 o 
  -3  -9   7       47.31       50.26      0.65 o 
  -2  -9   7      115.64      124.74      2.52 o 
  -1  -9   7      382.07      382.02      8.21 o 
   0  -9   7      313.75      328.24      4.61 o 
   1  -9   7      104.63      105.52      0.97 o 
   2  -9   7       40.50       37.56      0.61 o 
  -3  -8   7       12.81       10.78      0.69 o 
  -2  -8   7        0.14        0.60      0.28 o 
  -1  -8   7        1.43        1.71      0.26 o 
   0  -8   7      197.01      193.96      1.36 o 
   1  -8   7      115.87      127.10      0.97 o 
   2  -8   7      287.29      279.51      2.39 o 
   3  -8   7       48.66       43.60      3.41 o 
  -3  -7   7      283.34      299.61      2.36 o 
  -2  -7   7      187.56      195.60      2.14 o 
  -1  -7   7        0.46        1.11      0.31 o 
   0  -7   7       55.62       50.91      0.62 o 
   1  -7   7        0.74        1.11      0.31 o 
   2  -7   7       13.03       19.95      0.57 o 
   3  -7   7      174.27      180.70      1.79 o 
   4  -7   7        4.78        4.69      0.43 o 
  -4  -6   7       59.11       49.93      1.15 o 
  -3  -6   7      166.11      192.15      2.10 o 
  -2  -6   7       78.93       82.53      0.87 o 
  -1  -6   7      364.66      372.96      2.61 o 
   0  -6   7      222.86      220.96      1.15 o 
   1  -6   7      463.35      473.95      1.81 o 
   2  -6   7      188.64      171.41      3.80 o 
   3  -6   7        9.54       13.16      0.62 o 
   4  -6   7      136.24      146.86      7.72 o 
  -4  -5   7       43.53       39.81      0.67 o 
  -3  -5   7        9.45       10.46      0.60 o 
  -2  -5   7       53.47       53.85      0.88 o 
  -1  -5   7       50.25       44.50      0.61 o 
   0  -5   7        1.87        3.78      0.69 o 
   1  -5   7      235.58      203.31      2.02 o 
   2  -5   7      277.23      281.20      2.46 o 
   3  -5   7      240.16      229.20      2.53 o 
   4  -5   7        1.68        2.17      0.56 o 
  -4  -4   7       11.84       14.89      0.57 o 
  -3  -4   7       91.83      100.99      1.36 o 
  -2  -4   7      493.08      498.56      8.02 o 
  -1  -4   7      546.52      565.81      4.63 o 
   0  -4   7      192.85      223.73      2.86 o 
   1  -4   7        2.35        4.73      0.40 o 
   2  -4   7      436.96      438.43      3.22 o 
   3  -4   7      843.92      847.38      5.35 o 
   4  -4   7       84.08       87.71      1.84 o 
   5  -4   7       75.10       57.02      0.99 o 
  -4  -3   7      130.75      123.95      1.80 o 
  -3  -3   7       49.18       51.84      1.06 o 
  -2  -3   7      451.17      433.49     10.20 o 
  -1  -3   7      511.70      478.03      4.03 o 
   0  -3   7      934.93      950.51      8.12 o 
   1  -3   7      679.62      671.35      7.35 o 
   2  -3   7       15.89       23.08      0.68 o 
   3  -3   7        3.19        3.79      1.69 o 
   4  -3   7      110.12      120.67      1.80 o 
   5  -3   7       13.58       16.23      0.51 o 
  -5  -2   7       47.82       37.13      0.90 o 
  -4  -2   7      103.76      111.01      1.30 o 
  -3  -2   7      281.12      267.58      2.78 o 
  -2  -2   7      530.63      528.40      3.17 o 
  -1  -2   7       15.86       17.45      1.04 o 
   0  -2   7     1126.37     1224.90     26.53 o 
   1  -2   7     1486.08     1531.03     13.81 o 
   2  -2   7     1907.78     2022.04     22.50 o 
   3  -2   7     1467.63     1486.37     15.03 o 
   4  -2   7      135.88      129.69      2.64 o 
   5  -2   7      173.30      172.52      5.94 o 
  -5  -1   7       13.74        7.32      0.60 o 
  -4  -1   7      265.55      274.66      5.45 o 
  -3  -1   7      710.46      690.91      5.19 o 
  -2  -1   7     1502.40     1387.84     10.81 o 
  -1  -1   7       10.97        5.71      0.49 o 
   0  -1   7       76.21       61.88      2.06 o 
   1  -1   7      194.91      205.17     18.96 o 
   2  -1   7      717.68      780.82     15.47 o 
   3  -1   7      730.76      750.15      5.55 o 
   4  -1   7      450.26      458.99     10.83 o 
   5  -1   7       90.99       84.84     49.86 o 
  -5   0   7      105.06       93.96      1.45 o 
  -4   0   7      110.43      116.11      2.01 o 
  -3   0   7      635.64      624.57      3.04 o 
  -2   0   7      258.79      242.66      2.20 o 
  -1   0   7      967.41      929.79      5.59 o 
   0   0   7      593.65      574.21      7.51 o 
   1   0   7     3069.09     3185.89     18.02 o 
   2   0   7     1365.81     1417.51     29.18 o 
   3   0   7       25.49       26.35      0.79 o 
   4   0   7       18.27       19.97      0.61 o 
   5   0   7      137.42      126.63     74.48 o 
  -5   1   7      220.48      205.24      1.93 o 
  -4   1   7      152.84      161.81      3.54 o 
  -3   1   7       49.00       45.78      1.18 o 
  -2   1   7       20.72       18.64      0.78 o 
  -1   1   7      211.72      210.99      2.80 o 
   0   1   7      177.88      194.93      2.87 o 
   1   1   7      179.34      170.65      2.79 o 
   2   1   7      528.13      508.87     11.35 o 
   3   1   7     1347.52     1382.68      7.84 o 
   4   1   7      514.21      548.83      2.73 o 
   5   1   7       92.08      100.40      1.19 o 
  -4   2   7       41.85       40.21      1.01 o 
  -3   2   7      234.86      241.89      1.77 o 
  -2   2   7     1128.74     1060.02     13.51 o 
  -1   2   7     1746.93     1824.29      5.76 o 
   0   2   7     2131.79     2200.47     21.32 o 
   1   2   7     1747.28     1783.04      8.09 o 
   2   2   7      338.93      356.81      6.87 o 
   3   2   7      159.34      166.22      2.23 o 
   4   2   7      135.29      136.10      2.14 o 
   5   2   7        4.92        8.55      0.55 o 
  -4   3   7      184.54      194.97      3.85 o 
  -3   3   7      161.78      172.27      1.50 o 
  -2   3   7        0.33        0.99      0.57 o 
  -1   3   7      264.69      260.31      2.98 o 
   0   3   7     1739.57     1785.24      6.84 o 
   1   3   7      868.69      781.92      6.08 o 
   2   3   7     1119.94     1059.29     15.16 o 
   3   3   7      388.77      390.40      2.96 o 
   4   3   7      400.44      424.83      2.40 o 
   5   3   7       40.69       36.76      1.55 o 
  -4   4   7      209.22      213.52      1.82 o 
  -3   4   7      510.43      521.63      5.62 o 
  -2   4   7     1187.85     1180.13     19.96 o 
  -1   4   7     1357.19     1419.18      7.89 o 
   0   4   7      100.26      113.49      1.71 o 
   1   4   7        0.49        1.23      0.50 o 
   2   4   7      705.42      710.93      6.15 o 
   3   4   7      830.57      856.30      4.65 o 
   4   4   7      152.48      167.22      1.31 o 
   5   4   7       13.97       17.59      1.54 o 
  -4   5   7       73.25       85.85      1.40 o 
  -3   5   7      203.06      182.30      1.24 o 
  -2   5   7      442.12      433.23      3.20 o 
  -1   5   7      338.77      318.79      2.42 o 
   0   5   7     1621.90     1603.31     10.66 o 
   1   5   7     1668.63     1567.50     29.59 o 
   2   5   7      859.33      813.35      9.51 o 
   3   5   7      163.42      166.00      3.73 o 
   4   5   7      103.65      104.76      2.44 o 
   5   5   7       84.87       74.20      1.40 o 
  -4   6   7      180.84      171.13      1.71 o 
  -3   6   7      119.52      134.15      3.44 o 
  -2   6   7       15.25       23.28      0.84 o 
  -1   6   7        7.14        7.10      0.41 o 
   0   6   7      362.04      365.23      4.25 o 
   1   6   7      916.35      874.94      9.03 o 
   2   6   7       65.25       65.97      1.63 o 
   3   6   7      116.40      122.89      1.76 o 
   4   6   7       55.35       68.04      1.25 o 
  -3   7   7       89.94       93.09      1.13 o 
  -2   7   7      203.33      214.49      2.17 o 
  -1   7   7      209.10      201.76      2.79 o 
   0   7   7      160.07      149.07      1.92 o 
   1   7   7      273.56      272.77      2.82 o 
   2   7   7        8.06        7.77      0.76 o 
   3   7   7      162.99      172.82      4.33 o 
   4   7   7      143.55      151.99      1.51 o 
  -3   8   7       50.90       51.33      0.79 o 
  -2   8   7       83.64       89.01      0.96 o 
  -1   8   7      165.97      171.95      1.13 o 
   0   8   7      364.27      367.14      6.58 o 
   1   8   7       34.72       35.17      1.17 o 
   2   8   7       23.67       24.88      0.73 o 
   3   8   7        0.64        0.79      0.53 o 
   4   8   7        4.47        7.05      0.27 o 
  -2   9   7      131.52      146.14      2.16 o 
  -1   9   7       96.17      106.54      0.97 o 
   0   9   7        3.68        5.89      0.34 o 
   1   9   7      168.88      170.50      3.25 o 
   2   9   7       54.41       54.49      1.09 o 
   3   9   7       95.69      106.90      1.23 o 
  -1  10   7        6.14        6.58      0.75 o 
   0  10   7       55.70       47.13     16.50 o 
   1  10   7       15.81       16.11      0.97 o 
   2  10   7       24.29       25.27      0.69 o 
   0  11   7       50.88       43.33      2.01 o 
   1  11   7      602.88      509.44      1.88 o 
  -1 -10   8        0.09        0.36      0.18 o 
   0 -10   8       16.06       16.29      0.66 o 
   1 -10   8       16.41       13.94      0.60 o 
  -2  -9   8      112.15      112.60      0.99 o 
  -1  -9   8      156.68      165.61      1.89 o 
   0  -9   8        4.27        6.14      0.30 o 
   1  -9   8       89.31       85.06      1.55 o 
   2  -9   8        4.33        3.73      0.24 o 
  -3  -8   8       20.87       23.24      1.19 o 
  -2  -8   8       69.80       80.68      2.23 o 
  -1  -8   8      119.76      123.71      1.00 o 
   0  -8   8       41.84       43.90      0.71 o 
   1  -8   8      365.10      352.93      1.52 o 
   2  -8   8       58.98       57.70      0.89 o 
   3  -8   8        3.20        1.70      0.32 o 
  -3  -7   8       90.98       88.16      1.03 o 
  -2  -7   8      118.68      120.73      1.62 o 
  -1  -7   8      296.50      303.38      2.19 o 
   0  -7   8      167.04      163.52      2.49 o 
   1  -7   8      416.16      383.15      2.35 o 
   2  -7   8      444.16      397.37      2.36 o 
   3  -7   8       27.32       27.25      0.81 o 
  -4  -6   8        2.03        4.11      0.47 o 
  -3  -6   8        1.61        3.40      0.39 o 
  -2  -6   8      242.29      247.01      2.05 o 
  -1  -6   8     1909.12     1912.66     11.09 o 
   0  -6   8      921.39      938.44      3.02 o 
   1  -6   8       20.79       19.57      0.44 o 
   2  -6   8      180.83      166.38      1.68 o 
   3  -6   8      434.58      443.31      4.44 o 
   4  -6   8      263.64      269.18      4.94 o 
  -4  -5   8       76.79       62.69      1.27 o 
  -3  -5   8      260.81      242.20      2.03 o 
  -2  -5   8      184.83      190.20      1.75 o 
  -1  -5   8      473.87      477.65      1.84 o 
   0  -5   8     1251.77     1223.79     12.50 o 
   1  -5   8      509.70      492.35      3.61 o 
   2  -5   8      342.00      330.63      2.28 o 
   3  -5   8        0.24        0.98      0.60 o 
   4  -5   8        0.20        0.49      0.49 o 
  -4  -4   8      198.37      195.07      2.18 o 
  -3  -4   8      173.57      176.56      1.39 o 
  -2  -4   8      319.94      298.57      2.42 o 
  -1  -4   8      126.76      135.29      1.82 o 
   0  -4   8       10.56       10.63      0.47 o 
   1  -4   8     1094.22     1054.94     24.33 o 
   2  -4   8      674.74      680.90      3.12 o 
   3  -4   8      666.69      665.95      4.23 o 
   4  -4   8      379.99      400.30      2.93 o 
  -4  -3   8       11.92       13.01      0.68 o 
  -3  -3   8       56.90       64.17      0.75 o 
  -2  -3   8      373.65      394.62      4.95 o 
  -1  -3   8     1263.36     1230.12     18.69 o 
   0  -3   8      529.66      520.92      6.33 o 
   1  -3   8      202.67      203.43      1.65 o 
   2  -3   8       15.50       17.06      0.62 o 
   3  -3   8      121.40      127.21      1.90 o 
   4  -3   8        9.05       11.72      0.79 o 
   5  -3   8       50.70       44.47      4.74 o 
  -4  -2   8      123.52      126.03      1.53 o 
  -3  -2   8      291.97      286.54      2.11 o 
  -2  -2   8        0.25       12.17      2.96 o 
  -1  -2   8      119.02       95.73      3.20 o 
   0  -2   8     1245.90     1298.86     18.61 o 
   1  -2   8     1738.59     1752.50     26.98 o 
   2  -2   8      573.95      559.39      2.68 o 
   3  -2   8      235.25      249.00      2.74 o 
   4  -2   8       18.22       16.53      1.18 o 
   5  -2   8      331.91      278.71    161.42 o 
  -4  -1   8       56.69       62.47      1.01 o 
  -3  -1   8       47.79       48.33      0.68 o 
  -2  -1   8      495.51      470.01      6.95 o 
  -1  -1   8     1751.95     1843.35      8.39 o 
   0  -1   8      885.00     1119.15     13.81 o 
   1  -1   8      495.00      525.57      8.23 o 
   2  -1   8       80.23       66.89      1.20 o 
   3  -1   8        2.21        2.99      0.53 o 
   4  -1   8      453.20      461.31      4.53 o 
   5  -1   8      461.84      481.37      3.40 o 
  -4   0   8       22.90       23.35      0.72 o 
  -3   0   8      470.66      479.51      3.19 o 
  -2   0   8      212.49      195.36      2.17 o 
  -1   0   8     2617.62     2648.35     30.49 o 
   0   0   8     3464.56     3702.72     44.95 o 
   1   0   8     1976.76     2135.12     23.04 o 
   2   0   8      544.38      560.15      4.40 o 
   3   0   8       13.28       12.06      0.69 o 
   4   0   8       66.69       68.44      1.26 o 
   5   0   8       12.37       13.87      0.54 o 
  -4   1   8      290.90      288.60     10.06 o 
  -3   1   8      329.02      327.65      2.30 o 
  -2   1   8      885.13      851.83      3.95 o 
  -1   1   8       31.15       32.44      0.73 o 
   0   1   8      178.22      165.18      1.62 o 
   1   1   8     1461.98     1482.32      8.80 o 
   2   1   8     1237.22     1193.24     11.50 o 
   3   1   8      545.69      529.80      3.85 o 
   4   1   8      337.93      356.31      2.20 o 
   5   1   8       58.31       55.35      1.17 o 
  -4   2   8      136.66      133.77      1.99 o 
  -3   2   8      508.04      512.01      6.54 o 
  -2   2   8      281.37      278.71      2.86 o 
  -1   2   8     1844.12     1856.39     16.29 o 
   0   2   8     1003.98     1073.16      7.62 o 
   1   2   8       34.22       29.98      1.07 o 
   2   2   8      125.39      131.05      2.47 o 
   3   2   8      232.03      235.58      3.17 o 
   4   2   8       81.54       79.03      1.52 o 
   5   2   8       28.06       31.49      0.98 o 
  -4   3   8        6.05        6.82      0.39 o 
  -3   3   8       38.58       44.34      1.19 o 
  -2   3   8       23.52       22.14      0.57 o 
  -1   3   8      892.53      914.54     14.34 o 
   0   3   8      754.70      731.03     10.71 o 
   1   3   8      980.88      933.64      6.57 o 
   2   3   8      207.19      172.96      2.92 o 
   3   3   8      166.58      162.49      2.01 o 
   4   3   8       63.78       64.05      0.91 o 
   5   3   8        0.51        1.26      0.55 o 
  -4   4   8       97.16      101.09      2.84 o 
  -3   4   8      263.59      278.51      2.91 o 
  -2   4   8      300.07      299.22      2.15 o 
  -1   4   8      133.76      134.57      1.62 o 
   0   4   8      267.90      319.79      3.70 o 
   1   4   8      767.82      789.57      7.21 o 
   2   4   8      288.76      272.95      2.68 o 
   3   4   8      573.84      592.25     22.98 o 
   4   4   8        6.72        7.86      0.52 o 
  -4   5   8        5.82        4.73      0.39 o 
  -3   5   8        9.54       17.15      1.01 o 
  -2   5   8      211.58      233.17      1.99 o 
  -1   5   8      899.15      844.32      4.48 o 
   0   5   8      151.01      118.79      1.26 o 
   1   5   8        0.85        3.42      0.89 o 
   2   5   8       25.00       21.32      1.28 o 
   3   5   8       32.45       34.93      0.99 o 
   4   5   8        1.12        2.61      0.45 o 
  -3   6   8      111.24      116.43      1.49 o 
  -2   6   8      148.01      135.52      1.94 o 
  -1   6   8      122.09      124.94      1.21 o 
   0   6   8      534.96      522.59      2.76 o 
   1   6   8       57.44       50.69      0.92 o 
   2   6   8      142.18      143.13      3.13 o 
   3   6   8       11.50       14.21      0.61 o 
   4   6   8       29.19       33.57      0.77 o 
  -3   7   8      296.57      302.24     12.80 o 
  -2   7   8      100.60      109.41      1.10 o 
  -1   7   8      357.67      355.56      2.29 o 
   0   7   8      205.55      196.56      2.24 o 
   1   7   8      121.38      122.58      1.65 o 
   2   7   8      409.23      422.03      3.33 o 
   3   7   8      278.30      287.78      2.46 o 
   4   7   8       26.35       29.68      0.61 o 
  -3   8   8        1.96        0.99      0.19 o 
  -2   8   8       68.03       75.51      1.00 o 
  -1   8   8      397.44      422.35      1.85 o 
   0   8   8      198.49      193.59      1.87 o 
   1   8   8       13.96       13.32      0.77 o 
   2   8   8        5.44        4.75      0.49 o 
   3   8   8        0.18        0.85      0.78 o 
  -2   9   8       14.17       13.98      0.36 o 
  -1   9   8        1.22        1.33      0.27 o 
   0   9   8      410.27      422.10      9.94 o 
   1   9   8      308.36      306.14      2.65 o 
   2   9   8      341.36      332.42      2.16 o 
   3   9   8        5.97        4.63      0.32 o 
  -1  10   8       43.19       36.59      2.28 o 
   0  10   8       33.76       34.48      2.05 o 
   1  10   8      374.42      388.63     18.41 o 
   2  10   8       50.37       42.50      2.30 o 
  -1 -10   9      180.86      155.20      6.88 o 
   0 -10   9      185.73      178.61      3.84 o 
   1 -10   9      113.13      100.43      5.07 o 
  -2  -9   9       31.24       22.93      4.30 o 
  -1  -9   9       13.72       13.81      0.31 o 
   0  -9   9       22.18       25.77      0.41 o 
   1  -9   9       63.84       63.91      1.29 o 
   2  -9   9      152.59      151.07      3.51 o 
  -3  -8   9       91.77       94.31      1.28 o 
  -2  -8   9       30.26       32.68      0.98 o 
  -1  -8   9      134.47      140.28      2.14 o 
   0  -8   9      379.79      391.21      2.55 o 
   1  -8   9       37.87       41.70      0.68 o 
   2  -8   9       19.41       15.57      0.43 o 
   3  -8   9       49.08       43.71      1.38 o 
  -3  -7   9       73.38       67.67      1.21 o 
  -2  -7   9       34.98       34.13      0.86 o 
  -1  -7   9      317.24      317.88      2.17 o 
   0  -7   9      185.91      186.37      1.09 o 
   1  -7   9      198.74      201.57      1.10 o 
   2  -7   9       93.83      102.90      2.61 o 
   3  -7   9      115.40      111.94      1.02 o 
  -3  -6   9      485.37      497.81      2.43 o 
  -2  -6   9      196.56      209.27      1.57 o 
  -1  -6   9      186.46      185.89      1.84 o 
   0  -6   9        0.24        1.36      0.36 o 
   1  -6   9        2.70        3.52      0.37 o 
   2  -6   9      551.36      525.06      4.90 o 
   3  -6   9      202.48      200.68      2.68 o 
   4  -6   9      111.97      101.53      1.46 o 
  -4  -5   9       50.25       33.90      0.55 o 
  -3  -5   9        7.57       10.28      0.47 o 
  -2  -5   9       42.33       48.27      0.97 o 
  -1  -5   9      485.21      499.88      2.69 o 
   0  -5   9     1733.27     1704.65     16.55 o 
   1  -5   9      534.24      530.87      3.76 o 
   2  -5   9       50.32       50.67      1.21 o 
   3  -5   9       40.52       41.35      1.14 o 
   4  -5   9       17.71       18.94      1.00 o 
  -4  -4   9      116.09      109.67      1.54 o 
  -3  -4   9      500.59      481.67      2.73 o 
  -2  -4   9      342.19      336.01      5.30 o 
  -1  -4   9        0.47        2.23      0.36 o 
   0  -4   9     1578.34     1534.93      4.47 o 
   1  -4   9     1178.30     1172.73      6.83 o 
   2  -4   9      836.11      852.40      4.27 o 
   3  -4   9      268.52      267.49      2.67 o 
   4  -4   9       37.33       36.54      1.40 o 
  -4  -3   9       18.54       21.93      0.67 o 
  -3  -3   9      346.78      363.42      2.92 o 
  -2  -3   9      898.43      855.95      7.74 o 
  -1  -3   9      402.31      395.19      5.23 o 
   0  -3   9      714.85      747.31      5.40 o 
   1  -3   9        0.60        5.11      1.63 o 
   2  -3   9      140.96      134.29      2.04 o 
   3  -3   9      217.03      221.77      9.40 o 
   4  -3   9      110.70      129.27      2.48 o 
  -4  -2   9        9.40        7.94      0.59 o 
  -3  -2   9       13.24       13.49      0.49 o 
  -2  -2   9       92.73       79.16      1.09 o 
  -1  -2   9      969.39      980.12     19.16 o 
   0  -2   9     1312.04     1396.51     19.98 o 
   1  -2   9     1092.91     1092.29     15.75 o 
   2  -2   9      903.44      958.72      3.14 o 
   3  -2   9      192.30      179.74      4.82 o 
   4  -2   9       29.11       32.35      1.42 o 
   5  -2   9      308.25      295.40      2.27 o 
  -4  -1   9       74.48       78.42      1.20 o 
  -3  -1   9      602.07      610.86      6.30 o 
  -2  -1   9      408.81      400.70      6.48 o 
  -1  -1   9       86.87       85.24      2.37 o 
   0  -1   9      354.21      409.03      6.62 o 
   1  -1   9      242.90      246.02      4.18 o 
   2  -1   9      660.49      661.09      4.31 o 
   3  -1   9     1271.22     1246.88     11.34 o 
   4  -1   9       82.15       81.43      1.97 o 
   5  -1   9       32.59       25.78     15.35 o 
  -4   0   9       23.89       26.94      0.79 o 
  -3   0   9      469.76      478.10      5.48 o 
  -2   0   9     1291.97     1269.20     18.63 o 
  -1   0   9      351.66      361.91      3.52 o 
   0   0   9     1582.44     1703.16     10.31 o 
   1   0   9      431.63      432.35      3.50 o 
   2   0   9       26.70       31.61      1.01 o 
   3   0   9      166.48      172.19      1.76 o 
   4   0   9      106.56      110.85      2.08 o 
   5   0   9        0.71        0.72      0.33 o 
  -4   1   9       57.27       55.27      0.92 o 
  -3   1   9      302.87      301.21      2.42 o 
  -2   1   9      102.77      106.76      1.07 o 
  -1   1   9      223.65      197.67      5.93 o 
   0   1   9     2259.60     2422.73      7.33 o 
   1   1   9     1712.28     1716.38     10.13 o 
   2   1   9      378.10      348.58      3.48 o 
   3   1   9      346.83      342.61      5.92 o 
   4   1   9       24.78       24.38      0.76 o 
   5   1   9       84.54       82.14      0.97 o 
  -4   2   9      130.00      139.78      2.62 o 
  -3   2   9      346.28      353.11      2.08 o 
  -2   2   9     2466.66     2376.68      7.07 o 
  -1   2   9      537.64      534.32      5.26 o 
   0   2   9       98.61       98.57      1.30 o 
   1   2   9      435.54      494.65      5.22 o 
   2   2   9      720.31      741.41     20.26 o 
   3   2   9      453.56      468.51      4.16 o 
   4   2   9       11.14       12.65      0.54 o 
   5   2   9        8.12       10.13      0.67 o 
  -4   3   9      133.38      157.65      1.55 o 
  -3   3   9      170.20      174.17      2.61 o 
  -2   3   9      792.71      779.62      8.12 o 
  -1   3   9     1678.76     1650.72     20.21 o 
   0   3   9      966.83      984.02      4.38 o 
   1   3   9      790.50      785.81      5.06 o 
   2   3   9      194.37      205.71      2.96 o 
   3   3   9        0.63        1.08      0.53 o 
   4   3   9      198.85      213.14      1.65 o 
   5   3   9      236.94      240.26      2.10 o 
  -4   4   9      176.92      173.34      1.81 o 
  -3   4   9      101.76      100.57      1.07 o 
  -2   4   9       61.84       66.87      1.00 o 
  -1   4   9        0.03        1.12      0.30 o 
   0   4   9      216.76      218.30      5.25 o 
   1   4   9      749.79      753.16      5.14 o 
   2   4   9      432.64      429.10      6.14 o 
   3   4   9     1167.32     1163.93      5.99 o 
   4   4   9       45.66       51.59      1.73 o 
  -4   5   9      104.19       91.11      1.16 o 
  -3   5   9      485.83      483.47     12.69 o 
  -2   5   9      879.63      870.79      9.43 o 
  -1   5   9      297.15      290.10      2.63 o 
   0   5   9      285.86      289.42      1.76 o 
   1   5   9      397.48      403.35      5.63 o 
   2   5   9      466.97      486.19      5.20 o 
   3   5   9      723.01      742.01     10.87 o 
   4   5   9      741.82      748.58     13.49 o 
  -3   6   9        0.65        0.67      0.39 o 
  -2   6   9       49.65       47.00      0.75 o 
  -1   6   9      438.82      439.89      3.04 o 
   0   6   9      700.44      672.08      5.80 o 
   1   6   9      464.26      443.18      2.56 o 
   2   6   9       33.66       32.14      0.77 o 
   3   6   9        0.38        0.65      0.40 o 
   4   6   9        2.78        3.12      0.45 o 
  -3   7   9      128.72      141.43      3.75 o 
  -2   7   9      350.80      366.39      2.61 o 
  -1   7   9       53.75       54.97      0.78 o 
   0   7   9      121.27      124.46      1.88 o 
   1   7   9      226.94      229.05      1.89 o 
   2   7   9      443.34      461.17      3.43 o 
   3   7   9      262.33      284.32      1.87 o 
   4   7   9       56.40       62.00      0.71 o 
  -2   8   9      296.77      313.10      2.07 o 
  -1   8   9      471.06      492.43     10.22 o 
   0   8   9      130.53      128.23      1.42 o 
   1   8   9       59.82       59.66      0.92 o 
   2   8   9        0.96        1.18      0.40 o 
   3   8   9       94.13       99.96      1.29 o 
  -2   9   9        7.20        5.82      0.54 o 
  -1   9   9       36.31       38.09      1.03 o 
   0   9   9      168.14      167.82      1.67 o 
   1   9   9      422.91      407.50     11.62 o 
   2   9   9      110.23      113.34      4.04 o 
   3   9   9       57.56       51.51      0.97 o 
  -1  10   9       39.12       33.99      0.74 o 
   0  10   9        5.99        5.17      0.47 o 
   1  10   9      154.66      159.53      6.61 o 
   2  10   9       86.45       82.06      5.10 o 
  -1  -9  10       19.74       20.19      0.66 o 
   0  -9  10        7.15        4.81      0.20 o 
   1  -9  10       52.04       42.30      0.66 o 
   2  -9  10       77.65       66.69      0.94 o 
  -2  -8  10      368.98      382.20     10.76 o 
  -1  -8  10      279.17      291.03      3.41 o 
   0  -8  10       40.39       40.60      0.52 o 
   1  -8  10        2.98        3.89      0.28 o 
   2  -8  10       11.98       13.19      0.46 o 
  -3  -7  10       51.75       51.35      1.16 o 
  -2  -7  10        0.55        0.93      0.22 o 
  -1  -7  10       89.69       94.71      1.27 o 
   0  -7  10      247.16      254.62      1.31 o 
   1  -7  10      440.60      448.70      2.21 o 
   2  -7  10      173.24      179.83      1.51 o 
   3  -7  10        8.07        5.81      0.56 o 
  -3  -6  10      134.92      139.76      3.83 o 
  -2  -6  10      225.52      230.89      1.26 o 
  -1  -6  10        0.39        2.19      0.55 o 
   0  -6  10      141.50      134.52      1.09 o 
   1  -6  10      559.73      549.02      2.44 o 
   2  -6  10       62.34       72.30      0.93 o 
   3  -6  10       97.32       99.58      1.58 o 
  -3  -5  10       97.31       92.39      2.44 o 
  -2  -5  10      485.81      511.37      4.57 o 
  -1  -5  10      555.54      568.43      3.46 o 
   0  -5  10      120.53      121.68      1.62 o 
   1  -5  10       86.29       87.86      0.85 o 
   2  -5  10        3.00        3.44      0.30 o 
   3  -5  10        0.40        0.80      0.36 o 
   4  -5  10       56.93       62.87      1.36 o 
  -4  -4  10      178.83      156.83      1.65 o 
  -3  -4  10        2.50        4.83      0.37 o 
  -2  -4  10      298.37      250.73      1.57 o 
  -1  -4  10      285.91      261.17      3.50 o 
   0  -4  10      116.64      111.04      1.01 o 
   1  -4  10       37.83       34.86      0.66 o 
   2  -4  10      468.60      461.09      4.00 o 
   3  -4  10      176.89      177.78      2.14 o 
   4  -4  10       49.98       48.57      1.42 o 
  -4  -3  10       11.96       10.98      7.14 o 
  -3  -3  10      198.37      213.12      2.35 o 
  -2  -3  10      280.20      303.83      3.79 o 
  -1  -3  10      747.21      787.23      7.34 o 
   0  -3  10       38.33       47.85      2.60 o 
   1  -3  10      104.53      100.56      2.04 o 
   2  -3  10      337.54      341.83      3.61 o 
   3  -3  10      261.14      267.19      2.28 o 
   4  -3  10      249.28      266.23      3.22 o 
  -4  -2  10       69.58       67.20      4.31 o 
  -3  -2  10        3.16        3.93      0.43 o 
  -2  -2  10      747.71      703.62      6.44 o 
  -1  -2  10     1265.57     1263.49      9.74 o 
   0  -2  10     1027.13     1100.67      8.75 o 
   1  -2  10      610.32      633.59      3.77 o 
   2  -2  10      260.22      248.74      2.21 o 
   3  -2  10      116.57      124.38      1.85 o 
   4  -2  10       92.01      109.05      2.15 o 
  -4  -1  10      198.01      201.43      9.77 o 
  -3  -1  10      464.51      469.80      3.98 o 
  -2  -1  10      237.20      231.43      2.83 o 
  -1  -1  10       28.90       27.72      0.63 o 
   0  -1  10      808.62      848.02      8.37 o 
   1  -1  10     2204.30     2287.02     10.57 o 
   2  -1  10     1063.09     1055.12      3.94 o 
   3  -1  10      260.37      261.51      4.78 o 
   4  -1  10      135.84      142.97      1.75 o 
   5  -1  10       32.17       28.89      0.78 o 
  -4   0  10       92.94      103.53      2.24 o 
  -3   0  10      816.70      823.69      3.99 o 
  -2   0  10      922.65      922.77      9.46 o 
  -1   0  10     1754.16     1830.29     13.42 o 
   0   0  10       53.57       48.34      1.87 o 
   1   0  10        0.30        1.78      0.64 o 
   2   0  10      153.87      161.95      1.75 o 
   3   0  10     1007.09     1046.79      5.35 o 
   4   0  10      378.51      403.92      3.52 o 
   5   0  10       56.72       51.50      2.96 o 
  -4   1  10      215.00      227.22      1.84 o 
  -3   1  10       15.35       16.71      0.45 o 
  -2   1  10     1783.63     1782.62     13.12 o 
  -1   1  10     2005.94     1960.06      5.60 o 
   0   1  10     1348.60     1358.42     22.86 o 
   1   1  10      208.06      183.23      2.51 o 
   2   1  10      578.98      566.36      2.80 o 
   3   1  10        7.46        7.02      0.84 o 
   4   1  10      300.86      317.77      3.49 o 
   5   1  10      133.35      123.24      1.41 o 
  -4   2  10      576.60      626.41      2.35 o 
  -3   2  10      455.54      487.07      3.16 o 
  -2   2  10        1.73        6.21      1.63 o 
  -1   2  10        0.62        1.51      0.24 o 
   0   2  10        0.18        0.75      0.54 o 
   1   2  10      528.59      522.02      4.12 o 
   2   2  10      547.54      530.07      2.63 o 
   3   2  10      246.58      259.81      3.36 o 
   4   2  10      140.66      148.77      1.38 o 
   5   2  10        2.77        3.11      0.44 o 
  -4   3  10       42.00       49.10      1.04 o 
  -3   3  10       92.91      102.72      1.09 o 
  -2   3  10     1269.36     1293.08     10.01 o 
  -1   3  10     1021.46     1006.48      9.13 o 
   0   3  10      665.27      678.75      7.28 o 
   1   3  10       90.05       84.94      1.93 o 
   2   3  10       14.52       13.64      0.74 o 
   3   3  10      414.38      442.94      2.66 o 
   4   3  10      356.63      379.37      8.18 o 
  -3   4  10      288.83      290.78      1.89 o 
  -2   4  10      148.77      156.54      1.50 o 
  -1   4  10      324.82      327.10      4.12 o 
   0   4  10      768.49      771.23      3.44 o 
   1   4  10     1337.50     1290.98      4.77 o 
   2   4  10      518.54      513.54      5.11 o 
   3   4  10       39.73       37.32      1.10 o 
   4   4  10        5.09        3.22      0.44 o 
  -3   5  10      868.80      857.61      4.84 o 
  -2   5  10      580.78      590.15      3.68 o 
  -1   5  10      404.36      390.92      2.41 o 
   0   5  10       89.17       90.09      0.97 o 
   1   5  10      228.20      237.22      2.42 o 
   2   5  10      330.78      349.75      4.51 o 
   3   5  10      899.83      912.26      4.26 o 
   4   5  10      264.28      290.91      1.90 o 
  -3   6  10       42.59       47.54      1.33 o 
  -2   6  10      339.06      336.42      3.78 o 
  -1   6  10      849.00      824.15      7.37 o 
   0   6  10      681.38      662.86      2.75 o 
   1   6  10      669.37      662.58      6.04 o 
   2   6  10      118.64      120.30      1.56 o 
   3   6  10        0.37        0.47      0.40 o 
   4   6  10      747.13      752.13      3.15 o 
  -2   7  10        1.28        2.77      0.31 o 
  -1   7  10      135.27      138.26      1.93 o 
   0   7  10      105.31      106.76      1.78 o 
   1   7  10      699.50      699.43      3.13 o 
   2   7  10      953.71      951.95     15.19 o 
   3   7  10       70.08       63.07     38.00 o 
   4   7  10        0.21        0.86      0.29 o 
  -2   8  10      231.38      235.03     10.95 o 
  -1   8  10      129.74      135.63      3.08 o 
   0   8  10       22.70       19.42      0.54 o 
   1   8  10        8.70        8.84      0.48 o 
   2   8  10       63.40       64.15      2.35 o 
   3   8  10      130.13      114.74     66.01 o 
  -1   9  10      229.16      219.09      7.29 o 
   0   9  10      193.80      193.10      3.53 o 
   1   9  10      142.92      145.91      5.75 o 
   2   9  10       41.91       40.10      2.37 o 
   0  10  10        2.68        3.15      0.32 o 
   1  10  10      165.36      151.92      0.87 o 
  -1  -9  11        4.39        3.08      0.43 o 
   0  -9  11       48.83       42.80      2.01 o 
   1  -9  11      145.20      142.35      1.48 o 
  -2  -8  11      155.57      146.58      1.45 o 
  -1  -8  11       30.85       30.04      0.48 o 
   0  -8  11        6.75        8.96      0.69 o 
   1  -8  11       47.32       38.91      1.04 o 
   2  -8  11      196.56      155.17     91.47 o 
  -2  -7  11       68.93       71.78      3.66 o 
  -1  -7  11      355.68      362.70      2.54 o 
   0  -7  11      555.59      567.06      7.53 o 
   1  -7  11      157.02      169.24      2.83 o 
   2  -7  11       54.58       52.69      1.44 o 
   3  -7  11       18.25       16.68      1.41 o 
  -3  -6  11       65.95       59.46      1.31 o 
  -2  -6  11       34.84       32.61      1.24 o 
  -1  -6  11       42.77       39.32      0.85 o 
   0  -6  11       77.73       74.71      1.48 o 
   1  -6  11      340.54      341.85      1.58 o 
   2  -6  11      480.54      469.42      6.67 o 
   3  -6  11      364.52      333.79      9.81 o 
  -3  -5  11       34.88       47.05      0.94 o 
  -2  -5  11      161.40      171.28      1.64 o 
  -1  -5  11      608.62      597.13      3.63 o 
   0  -5  11     1886.75     1890.06     24.96 o 
   1  -5  11       61.58       65.92      1.01 o 
   2  -5  11      453.77      456.00      2.07 o 
   3  -5  11      538.22      512.17      2.64 o 
   4  -5  11      191.72      166.65      3.16 o 
  -3  -4  11        0.92        0.84      0.28 o 
  -2  -4  11        9.94        9.27      0.49 o 
  -1  -4  11      766.86      730.14     10.70 o 
   0  -4  11     1098.22     1096.10      6.67 o 
   1  -4  11     1710.04     1711.67     12.74 o 
   2  -4  11      288.97      295.68      2.64 o 
   3  -4  11      126.08      128.84      1.59 o 
   4  -4  11       63.00       65.21      3.14 o 
  -4  -3  11       81.14       78.37      1.14 o 
  -3  -3  11      350.68      356.73     11.91 o 
  -2  -3  11      610.53      601.88      2.71 o 
  -1  -3  11      168.36      149.21      1.25 o 
   0  -3  11      119.62      116.15      1.04 o 
   1  -3  11      324.00      330.56      4.68 o 
   2  -3  11     1335.92     1334.32      5.27 o 
   3  -3  11      403.93      417.22      3.14 o 
   4  -3  11      133.67      140.33      6.18 o 
  -4  -2  11        5.47        5.94      0.37 o 
  -3  -2  11      359.23      358.84      4.00 o 
  -2  -2  11      343.17      351.99      2.33 o 
  -1  -2  11      670.40      685.69      5.94 o 
   0  -2  11     1256.47     1263.41      8.98 o 
   1  -2  11      784.77      798.43      3.72 o 
   2  -2  11       23.62       23.65      0.65 o 
   3  -2  11      101.75      108.01      2.67 o 
   4  -2  11      271.22      297.46     10.90 o 
  -4  -1  11      287.80      297.14      4.00 o 
  -3  -1  11      286.87      283.31      1.92 o 
  -2  -1  11      137.20      139.37      1.15 o 
  -1  -1  11      261.07      269.80      2.24 o 
   0  -1  11     1778.95     1741.79     18.87 o 
   1  -1  11     1342.10     1357.00     11.24 o 
   2  -1  11      639.60      625.11      3.88 o 
   3  -1  11       66.69       66.53      1.61 o 
   4  -1  11        0.93        0.90      0.61 o 
  -4   0  11      119.09      123.41      4.96 o 
  -3   0  11      365.76      375.31      2.23 o 
  -2   0  11      564.67      569.51      3.95 o 
  -1   0  11      688.79      694.08      6.14 o 
   0   0  11     1051.25     1171.40      8.09 o 
   1   0  11       14.64       17.22      0.59 o 
   2   0  11      830.65      844.07      9.40 o 
   3   0  11      277.17      282.02      2.01 o 
   4   0  11       17.94       21.21      0.80 o 
  -4   1  11       48.96       42.81      1.63 o 
  -3   1  11        2.23        3.79      0.41 o 
  -2   1  11        3.41        5.97      0.55 o 
  -1   1  11     1325.63     1281.43      4.11 o 
   0   1  11     2202.03     2234.68     22.32 o 
   1   1  11     1564.77     1665.46      9.84 o 
   2   1  11       98.92      102.46      1.24 o 
   3   1  11        5.16        7.13      0.60 o 
   4   1  11        7.89       12.66      1.13 o 
  -4   2  11        5.30        4.46      0.26 o 
  -3   2  11      361.27      373.78      2.81 o 
  -2   2  11      715.79      754.76      5.36 o 
  -1   2  11      911.69      928.86      9.56 o 
   0   2  11      487.45      499.77      2.87 o 
   1   2  11      759.54      775.84     13.62 o 
   2   2  11     1433.99     1483.19      9.00 o 
   3   2  11      561.99      561.66      2.56 o 
   4   2  11       34.51       37.52      0.84 o 
  -3   3  11      481.96      480.68      2.35 o 
  -2   3  11      821.14      835.61      5.04 o 
  -1   3  11      341.21      348.21      3.27 o 
   0   3  11      504.36      504.25      3.34 o 
   1   3  11       54.82       45.11      0.80 o 
   2   3  11      106.68      116.90      1.84 o 
   3   3  11      398.94      416.68      2.14 o 
   4   3  11      269.93      287.09      9.91 o 
  -3   4  11       54.64       54.46      0.76 o 
  -2   4  11       19.99       24.65      0.56 o 
  -1   4  11       14.73       14.35      0.76 o 
   0   4  11     1145.38     1154.95      5.28 o 
   1   4  11      823.56      787.58      3.88 o 
   2   4  11      296.59      296.66      4.00 o 
   3   4  11        0.53        0.99      0.50 o 
   4   4  11        1.92        2.58      0.37 o 
  -3   5  11       80.41       75.91      1.49 o 
  -2   5  11      262.27      274.48      2.42 o 
  -1   5  11       52.79       51.25      1.02 o 
   0   5  11       17.29       23.25      0.76 o 
   1   5  11      404.79      435.74      3.05 o 
   2   5  11      529.97      556.77      5.74 o 
   3   5  11      163.61      178.88      1.91 o 
   4   5  11       55.65       43.59      0.70 o 
  -3   6  11        2.78        2.54      0.40 o 
  -2   6  11       45.28       56.30      1.40 o 
  -1   6  11      460.19      472.49      2.07 o 
   0   6  11      519.03      500.49      2.75 o 
   1   6  11        0.41        1.22      0.55 o 
   2   6  11      111.88      115.28      1.32 o 
   3   6  11      114.31      122.96      2.14 o 
   4   6  11       20.83       13.66      0.49 o 
  -2   7  11       14.69       14.23      0.66 o 
  -1   7  11       21.32       19.02      0.75 o 
   0   7  11      280.09      294.34      2.63 o 
   1   7  11      404.88      404.65      7.64 o 
   2   7  11       12.33       12.51      0.54 o 
   3   7  11      101.60      103.48      1.76 o 
  -2   8  11      271.28      247.97      2.74 o 
  -1   8  11       91.52       96.26      1.19 o 
   0   8  11       44.55       42.30      0.91 o 
   1   8  11       13.35       15.73      0.43 o 
   2   8  11      266.43      268.30      7.33 o 
   3   8  11      238.34      224.06      1.95 o 
  -1   9  11       36.66       34.47      1.11 o 
   0   9  11      221.98      212.95      1.89 o 
   1   9  11      176.83      175.83      4.44 o 
   2   9  11       10.01        9.17      0.36 o 
  -1  -8  12        1.88        2.56      0.40 o 
   0  -8  12       54.14       48.00      0.97 o 
   1  -8  12      286.92      292.99      2.10 o 
   2  -8  12      108.17      102.07      4.57 o 
  -2  -7  12      101.48       89.28     54.05 o 
  -1  -7  12       72.02       65.30      0.86 o 
   0  -7  12      250.15      247.93      1.88 o 
   1  -7  12      293.47      299.85      5.52 o 
   2  -7  12        5.75        6.56      0.34 o 
  -3  -6  12        0.86        1.68      0.38 o 
  -2  -6  12       19.63       23.53      0.59 o 
  -1  -6  12       24.90       22.29      0.73 o 
   0  -6  12      361.17      352.42      3.07 o 
   1  -6  12      327.22      340.54      1.60 o 
   2  -6  12      343.97      345.20      3.29 o 
   3  -6  12      115.80      121.09      1.75 o 
  -3  -5  12      124.78      131.77      1.84 o 
  -2  -5  12      559.06      581.65      3.20 o 
  -1  -5  12      399.56      383.85      2.03 o 
   0  -5  12       61.81       59.98      0.70 o 
   1  -5  12      127.13      124.84      1.23 o 
   2  -5  12      115.68      121.01      1.97 o 
   3  -5  12      395.28      316.24    196.98 o 
  -3  -4  12       17.24       22.69      0.91 o 
  -2  -4  12      354.60      374.99      2.28 o 
  -1  -4  12      256.75      267.55      2.05 o 
   0  -4  12      761.56      772.98      6.66 o 
   1  -4  12     1235.58     1268.46      3.12 o 
   2  -4  12      613.38      629.03      4.15 o 
   3  -4  12        0.19        0.51      0.46 o 
   4  -4  12      128.98      119.90      2.11 o 
  -3  -3  12      214.14      229.42      5.90 o 
  -2  -3  12      539.74      481.48      2.51 o 
  -1  -3  12      131.20      119.22      1.54 o 
   0  -3  12      139.09      139.39      1.39 o 
   1  -3  12     2924.43     2913.89     29.70 o 
   2  -3  12      809.63      836.51      3.82 o 
   3  -3  12      239.59      244.00      2.14 o 
   4  -3  12        4.86        3.91      0.39 o 
  -3  -2  12      162.80      181.71      3.00 o 
  -2  -2  12      660.24      675.02      3.16 o 
  -1  -2  12     1269.26     1210.58      3.17 o 
   0  -2  12      563.31      569.39      8.33 o 
   1  -2  12      310.04      322.47      1.90 o 
   2  -2  12      170.31      177.52      1.65 o 
   3  -2  12      328.43      335.21      5.88 o 
   4  -2  12      267.72      280.90      1.88 o 
  -3  -1  12        3.90        2.21      0.41 o 
  -2  -1  12      114.18      124.19      1.03 o 
  -1  -1  12      580.91      562.60      2.17 o 
   0  -1  12      882.82      865.26      6.22 o 
   1  -1  12      633.79      652.24      9.83 o 
   2  -1  12      292.44      293.08      2.31 o 
   3  -1  12       64.37       66.84      1.02 o 
   4  -1  12        1.41        1.76      0.48 o 
  -3   0  12       84.42       87.99      0.94 o 
  -2   0  12      217.36      231.75      2.24 o 
  -1   0  12      434.69      438.53      3.42 o 
   0   0  12      133.99      137.49      1.80 o 
   1   0  12      307.90      322.88      4.76 o 
   2   0  12      471.21      492.36      3.45 o 
   3   0  12      512.97      520.01      2.29 o 
   4   0  12      424.31      432.62     12.82 o 
  -3   1  12       68.36       69.05      0.73 o 
  -2   1  12      731.44      745.41      3.70 o 
  -1   1  12      775.69      776.14      4.60 o 
   0   1  12      132.60      133.00      3.10 o 
   1   1  12      157.77      148.94      1.69 o 
   2   1  12       16.07       11.52      0.71 o 
   3   1  12       54.36       62.77      1.04 o 
   4   1  12      200.65      212.25      5.19 o 
  -3   2  12       41.08       42.32      0.73 o 
  -2   2  12      277.95      287.55      1.55 o 
  -1   2  12        6.28        9.12      0.63 o 
   0   2  12      110.10      111.48      1.20 o 
   1   2  12     1712.31     1690.35     19.08 o 
   2   2  12      802.16      832.64      4.33 o 
   3   2  12       39.98       38.56      0.77 o 
   4   2  12       17.69       16.66      0.58 o 
  -3   3  12      165.27      160.23      1.24 o 
  -2   3  12      145.60      148.58      1.82 o 
  -1   3  12     1169.04     1208.42      4.27 o 
   0   3  12       32.38       31.74      0.54 o 
   1   3  12       40.01       51.83      0.70 o 
   2   3  12      611.83      673.00      5.89 o 
   3   3  12      393.42      416.68      2.07 o 
   4   3  12      212.54      227.15      9.93 o 
  -3   4  12      132.26      140.55      1.98 o 
  -2   4  12       78.98       81.33      2.88 o 
  -1   4  12      871.68      888.59      7.06 o 
   0   4  12     1324.98     1362.30     15.33 o 
   1   4  12      298.94      309.25      1.99 o 
   2   4  12       38.90       40.48      1.73 o 
   3   4  12       39.16       43.28      1.36 o 
   4   4  12      154.05      155.26      4.31 o 
  -3   5  12       63.69       68.96      1.17 o 
  -2   5  12       46.19       42.91      1.19 o 
  -1   5  12       36.94       36.30      1.31 o 
   0   5  12       87.73       97.32      1.39 o 
   1   5  12      271.33      298.25      2.63 o 
   2   5  12      496.59      519.62      5.46 o 
   3   5  12      191.43      185.79      1.51 o 
   4   5  12      380.87      365.55      7.29 o 
  -2   6  12      202.43      210.30      2.00 o 
  -1   6  12      209.27      212.94      5.08 o 
   0   6  12       45.74       46.60      1.08 o 
   1   6  12        0.83        1.11      0.57 o 
   2   6  12        7.02        7.89      0.53 o 
   3   6  12      338.48      362.31      3.25 o 
  -2   7  12       53.49       52.77      3.81 o 
  -1   7  12      149.99      163.05      1.75 o 
   0   7  12      195.84      192.26      8.38 o 
   1   7  12      210.89      216.72      2.03 o 
   2   7  12      262.29      255.97      6.42 o 
   3   7  12        7.44        7.29      0.45 o 
  -1   8  12       30.37       29.58      0.88 o 
   0   8  12       39.87       39.07      0.66 o 
   1   8  12      282.32      295.63      3.51 o 
   2   8  12      128.45      144.39      5.60 o 
   0   9  12      288.66      226.45      3.92 o 
   1   9  12       44.12       41.50      1.72 o 
   0  -8  13       42.10       37.75      0.87 o 
   1  -8  13        3.42        2.85      0.36 o 
  -1  -7  13      450.23      450.98     23.63 o 
   0  -7  13      332.29      322.42      2.06 o 
   1  -7  13        8.79        8.76      0.38 o 
   2  -7  13        7.67        6.04      0.36 o 
  -2  -6  13       15.21       18.55      2.23 o 
  -1  -6  13      148.56      159.31      5.15 o 
   0  -6  13      218.84      234.77      6.40 o 
   1  -6  13      202.40      214.73      2.79 o 
   2  -6  13      275.55      278.96      5.65 o 
   3  -6  13      251.62      217.60     12.29 o 
  -2  -5  13      166.37      174.17      1.35 o 
  -1  -5  13      160.73      158.73      1.43 o 
   0  -5  13        6.07        5.74      0.47 o 
   1  -5  13      125.85      125.51      1.03 o 
   2  -5  13      430.66      426.70      8.66 o 
   3  -5  13        7.06       10.39      0.50 o 
  -3  -4  13       37.37       26.49      8.01 o 
  -2  -4  13      324.25      352.15      2.20 o 
  -1  -4  13      413.78      449.22      4.52 o 
   0  -4  13      269.56      288.07      1.77 o 
   1  -4  13       19.92       17.12      0.45 o 
   2  -4  13       69.49       73.24      1.26 o 
   3  -4  13        0.71        1.21      0.36 o 
  -3  -3  13      172.13      160.25      7.51 o 
  -2  -3  13        2.03        1.46      0.36 o 
  -1  -3  13      502.89      483.97      4.51 o 
   0  -3  13      518.44      519.55      3.04 o 
   1  -3  13       11.96       13.54      0.49 o 
   2  -3  13       32.45       33.81      0.79 o 
   3  -3  13       66.82       69.19      2.01 o 
   4  -3  13       41.73       34.82      5.13 o 
  -3  -2  13      252.77      284.26      8.92 o 
  -2  -2  13      203.62      229.96      2.55 o 
  -1  -2  13        3.87       11.90      0.63 o 
   0  -2  13      276.05      293.71      1.48 o 
   1  -2  13        8.02        9.17      0.45 o 
   2  -2  13       11.87       13.46      1.59 o 
   3  -2  13      200.53      215.86      1.97 o 
   4  -2  13       81.21       77.16      4.36 o 
  -3  -1  13       19.05       20.88      0.89 o 
  -2  -1  13       90.35       95.75      1.23 o 
  -1  -1  13      757.23      755.10      4.29 o 
   0  -1  13      413.60      427.85      1.84 o 
   1  -1  13      107.35      112.26      1.53 o 
   2  -1  13        4.41        7.46      0.65 o 
   3  -1  13       14.26       13.74      0.99 o 
   4  -1  13       54.63       58.88      3.73 o 
  -3   0  13      113.23      116.90      0.90 o 
  -2   0  13      199.39      214.44      2.17 o 
  -1   0  13        5.16        6.84      0.44 o 
   0   0  13      215.17      214.21      2.20 o 
   1   0  13      445.18      446.32      2.24 o 
   2   0  13      810.07      824.98      4.49 o 
   3   0  13      253.94      251.12     11.49 o 
   4   0  13        1.89        1.12      0.49 o 
  -3   1  13      191.51      188.09      4.19 o 
  -2   1  13      617.54      637.63      3.00 o 
  -1   1  13      125.08      125.66      1.33 o 
   0   1  13       52.30       56.79      1.06 o 
   1   1  13      106.25      112.76      1.12 o 
   2   1  13      116.99      127.46      1.80 o 
   3   1  13      214.81      241.40      2.31 o 
   4   1  13      423.07      403.13     10.42 o 
  -3   2  13        9.32        9.67      0.33 o 
  -2   2  13       65.73       65.70      1.56 o 
  -1   2  13     1229.92     1236.37      3.28 o 
   0   2  13     1196.35     1209.53      6.09 o 
   1   2  13      289.46      290.93      1.76 o 
   2   2  13        2.77        5.05      1.87 o 
   3   2  13        7.16        7.76      0.44 o 
   4   2  13      109.48      105.67      1.59 o 
  -3   3  13      368.28      332.82     16.85 o 
  -2   3  13       60.92       65.19      1.72 o 
  -1   3  13      905.85      940.29     11.06 o 
   0   3  13      478.22      495.63      3.48 o 
   1   3  13      153.57      171.87      2.87 o 
   2   3  13      163.49      170.84      1.91 o 
   3   3  13      183.54      205.04      1.99 o 
   4   3  13       95.87      100.99      1.27 o 
  -3   4  13      295.33      284.98      2.23 o 
  -2   4  13      218.51      228.00      2.17 o 
  -1   4  13      605.84      605.64      7.36 o 
   0   4  13       21.60       20.77      0.56 o 
   1   4  13       17.67       19.69      0.65 o 
   2   4  13      127.31      123.87      2.69 o 
   3   4  13       52.78       57.52      1.44 o 
   4   4  13      118.35      107.49      0.91 o 
  -2   5  13       12.45       12.33      0.60 o 
  -1   5  13       93.21       93.77      1.09 o 
   0   5  13      729.97      744.48      5.79 o 
   1   5  13      368.18      382.35      3.89 o 
   2   5  13      340.18      346.59     12.08 o 
   3   5  13      145.73      158.99      5.70 o 
  -2   6  13      518.95      506.63      3.51 o 
  -1   6  13       81.52       90.32      3.06 o 
   0   6  13       23.30       20.67      0.66 o 
   1   6  13      117.83      109.27      1.64 o 
   2   6  13      377.41      367.47      2.89 o 
   3   6  13      158.35      149.97     14.24 o 
  -1   7  13      409.72      437.45      2.31 o 
   0   7  13      437.13      436.88      2.54 o 
   1   7  13      273.39      270.84      4.67 o 
   2   7  13      153.19      131.18      1.08 o 
   3   7  13        9.29       11.15      0.45 o 
  -1   8  13      186.51      140.20      2.01 o 
   0   8  13      415.97      387.04      4.49 o 
   1   8  13      176.28      177.98      3.81 o 
   2   8  13      319.94      270.30      2.58 o 
  -1  -7  14      167.01      146.26      1.34 o 
   0  -7  14        4.78        4.92      0.25 o 
   1  -7  14        0.11        0.42      0.18 o 
  -1  -6  14      386.35      437.51      7.34 o 
   0  -6  14      259.42      266.75      1.88 o 
   1  -6  14      159.27      174.90      1.49 o 
   2  -6  14       59.17       64.96      1.47 o 
  -2  -5  14       64.97       59.38      0.63 o 
  -1  -5  14        5.61        6.06      0.44 o 
   0  -5  14      268.91      264.59      1.66 o 
   1  -5  14      333.05      332.32      5.58 o 
   2  -5  14       43.34       45.91      0.91 o 
   3  -5  14       17.31       16.09      0.91 o 
  -2  -4  14      265.74      334.21      1.72 o 
  -1  -4  14      163.46      175.85      4.44 o 
   0  -4  14       70.11       76.75      1.21 o 
   1  -4  14      377.29      392.79      4.84 o 
   2  -4  14       32.64       34.13      0.62 o 
   3  -4  14      275.04      280.49     16.19 o 
  -3  -3  14        0.79        2.23      0.39 o 
  -2  -3  14       20.65       23.80      0.96 o 
  -1  -3  14       46.21       49.97      0.60 o 
   0  -3  14      699.32      683.71      6.57 o 
   1  -3  14      371.10      385.58      2.08 o 
   2  -3  14      214.17      225.91      1.69 o 
   3  -3  14       56.72       53.93      0.85 o 
  -3  -2  14      107.97      110.52      2.99 o 
  -2  -2  14       86.14       87.87      1.11 o 
  -1  -2  14      127.37      128.80      0.93 o 
   0  -2  14       41.73       40.46      0.55 o 
   1  -2  14      401.18      408.29      2.39 o 
   2  -2  14      335.40      341.90      2.30 o 
   3  -2  14      392.01      379.53      7.52 o 
   4  -2  14       41.20       36.63      0.72 o 
  -3  -1  14       42.39       38.72      0.64 o 
  -2  -1  14      612.35      615.00     13.68 o 
  -1  -1  14      318.20      340.40      2.22 o 
   0  -1  14       70.68       77.02      1.24 o 
   1  -1  14        2.39        2.35      0.36 o 
   2  -1  14       17.95       18.08      0.57 o 
   3  -1  14       78.73       79.79      1.15 o 
   4  -1  14      107.73      107.92      1.32 o 
  -3   0  14      127.48      119.71      1.62 o 
  -2   0  14        0.60        1.07      0.27 o 
  -1   0  14       51.93       52.28      0.85 o 
   0   0  14      503.34      516.91      2.78 o 
   1   0  14     1389.07     1413.06      4.63 o 
   2   0  14      334.19      354.42      2.80 o 
   3   0  14       35.52       34.79      0.93 o 
   4   0  14       23.82       20.34      0.70 o 
  -3   1  14      278.93      256.81     13.34 o 
  -2   1  14      434.90      471.01      2.94 o 
  -1   1  14      167.05      174.11      1.12 o 
   0   1  14       27.91       29.36      0.67 o 
   1   1  14       65.06       67.97      0.94 o 
   2   1  14      334.89      349.94     14.59 o 
   3   1  14      431.70      440.56      8.11 o 
   4   1  14       75.73       76.28      1.18 o 
  -3   2  14        8.08        6.55      0.50 o 
  -2   2  14      260.57      260.43      2.94 o 
  -1   2  14      290.22      293.22      2.01 o 
   0   2  14     1050.56     1053.68      5.45 o 
   1   2  14      445.86      458.99      3.30 o 
   2   2  14      105.65      119.27      1.31 o 
   3   2  14      128.76      121.93      2.50 o 
   4   2  14       88.62       81.08      1.11 o 
  -2   3  14        8.97       10.69      0.46 o 
  -1   3  14        4.42        6.24      0.64 o 
   0   3  14       26.26       26.21      0.57 o 
   1   3  14     1171.58     1178.08      6.29 o 
   2   3  14      639.94      649.21      9.32 o 
   3   3  14      449.45      435.15     17.21 o 
   4   3  14       86.83       78.25      1.04 o 
  -2   4  14      631.33      607.83      3.79 o 
  -1   4  14      415.46      415.74      2.22 o 
   0   4  14       75.17       79.61      0.84 o 
   1   4  14       26.82       24.74      0.67 o 
   2   4  14      104.01      102.40      2.38 o 
  -2   5  14      110.13       81.70     50.39 o 
  -1   5  14      382.10      381.60      2.33 o 
   0   5  14      101.51      100.12      1.14 o 
   1   5  14      628.48      605.71      3.65 o 
   2   5  14      211.15      194.66      7.41 o 
   3   5  14       42.07       41.92      4.38 o 
  -1   6  14       38.63       34.77     20.75 o 
   0   6  14       48.99       48.18      5.18 o 
   1   6  14      183.49      181.24      1.85 o 
   2   6  14      332.75      292.13     14.52 o 
   3   6  14       96.34       84.24      1.09 o 
  -1   7  14      283.23      270.84      3.69 o 
   0   7  14      344.26      320.97      1.91 o 
   1   7  14       64.98       57.49      0.91 o 
   2   7  14       40.35       32.75      1.79 o 
   1   8  14      250.29      206.20     15.31 o 
  -1  -6  15      138.80      126.53      1.31 o 
   0  -6  15       13.80       12.79      0.43 o 
   1  -6  15        9.02        8.99      0.48 o 
  -1  -5  15      113.09      114.81      4.62 o 
   0  -5  15      116.28      108.49      1.52 o 
   1  -5  15      232.65      244.90      1.79 o 
   2  -5  15      100.96      104.42      1.54 o 
  -2  -4  15      137.99      145.95      1.86 o 
  -1  -4  15      105.73      106.69      4.79 o 
   0  -4  15       11.55       11.08      0.47 o 
   1  -4  15       83.61       81.74      1.59 o 
   2  -4  15      350.00      363.84      6.30 o 
   3  -4  15      214.41      176.65     10.74 o 
  -2  -3  15      121.60      136.83      2.20 o 
  -1  -3  15      707.09      701.41     11.57 o 
   0  -3  15      377.22      387.57      2.03 o 
   1  -3  15      227.48      226.39      4.18 o 
   2  -3  15       10.16       11.51      0.65 o 
   3  -3  15        2.66        2.67      0.62 o 
  -2  -2  15       27.73       28.81      0.69 o 
  -1  -2  15        3.98        2.35      0.34 o 
   0  -2  15       86.93       86.10      0.70 o 
   1  -2  15      574.02      583.25      2.18 o 
   2  -2  15     2329.77     2467.15     14.59 o 
   3  -2  15      268.11      206.08     16.58 o 
  -2  -1  15      354.85      380.21      3.08 o 
  -1  -1  15      700.29      728.25     12.65 o 
   0  -1  15      473.27      467.90      3.24 o 
   1  -1  15        1.76        1.40      0.40 o 
   2  -1  15      347.09      360.93     10.01 o 
   3  -1  15      852.90      720.46    413.71 o 
  -2   0  15      126.50      137.68      1.17 o 
  -1   0  15      517.19      535.85      8.15 o 
   0   0  15     1296.51     1274.79      7.14 o 
   1   0  15      622.49      621.58      2.47 o 
   2   0  15      169.61      180.09      5.33 o 
   3   0  15        3.08        3.30      0.43 o 
  -2   1  15       53.91       53.81      0.74 o 
  -1   1  15       12.08       11.81      0.41 o 
   0   1  15       28.10       29.57      0.46 o 
   1   1  15      275.32      279.98      1.62 o 
   2   1  15      612.80      599.54      6.47 o 
   3   1  15      451.06      416.07      4.98 o 
  -2   2  15      291.91      290.31      3.10 o 
  -1   2  15      679.68      720.89     14.61 o 
   0   2  15      418.25      426.99      2.80 o 
   1   2  15       48.34       47.40      0.69 o 
   2   2  15       39.55       39.46      2.02 o 
   3   2  15       63.99       61.11      1.07 o 
  -2   3  15       11.38       11.26      1.21 o 
  -1   3  15       44.84       50.01      0.71 o 
   0   3  15      547.01      566.28      6.55 o 
   1   3  15      360.40      358.96      1.84 o 
   2   3  15      854.40      830.67     65.63 o 
  -2   4  15      216.09      182.90      1.82 o 
  -1   4  15      132.64      126.90      2.89 o 
   0   4  15      413.04      415.54      9.47 o 
   1   4  15       41.19       41.91      1.44 o 
   2   4  15      271.52      294.98     13.31 o 
   3   4  15      528.31      471.14     12.66 o 
  -1   5  15      357.51      365.97     15.38 o 
   0   5  15     1359.97     1425.00     21.55 o 
   1   5  15      760.98      725.29      3.59 o 
   2   5  15       22.86       21.29      1.19 o 
   3   5  15       26.11       20.37      0.54 o 
  -1   6  15       93.48       82.50      0.78 o 
   0   6  15      140.71      146.98      5.40 o 
   1   6  15      389.59      395.45      4.04 o 
   2   6  15      204.31      188.41     12.79 o 
   0   7  15       21.68       14.62      1.36 o 
   1   7  15        2.59        2.02      0.21 o 
  -1  -5  16       67.99       54.25      0.83 o 
   0  -5  16      345.02      313.63      4.83 o 
   1  -5  16      385.07      373.91     24.51 o 
  -1  -4  16       15.22       16.52      0.55 o 
   0  -4  16        1.35        0.86      0.22 o 
   1  -4  16      124.81      114.73      3.51 o 
   2  -4  16      240.15      214.85      4.67 o 
  -2  -3  16       79.66       72.19      2.00 o 
  -1  -3  16      507.35      531.49      4.41 o 
   0  -3  16      328.94      331.54      5.70 o 
   1  -3  16       46.81       50.60      0.71 o 
   2  -3  16      105.99      102.79      1.31 o 
  -2  -2  16        7.20        6.60      0.33 o 
  -1  -2  16      144.19      119.67      2.05 o 
   0  -2  16      653.79      637.17      4.81 o 
   1  -2  16      634.25      633.62      3.19 o 
   2  -2  16        6.79        5.95      0.44 o 
   3  -2  16        1.41        1.53      0.31 o 
  -2  -1  16      539.46      544.91      8.96 o 
  -1  -1  16      181.18      200.66      2.80 o 
   0  -1  16      139.96      124.39      3.15 o 
   1  -1  16       36.04       36.25      0.80 o 
   2  -1  16      172.79      178.54      5.60 o 
   3  -1  16       25.92       27.22      0.52 o 
  -2   0  16       47.56       36.87      0.84 o 
  -1   0  16      329.16      351.64      7.95 o 
   0   0  16      508.10      524.03      6.73 o 
   1   0  16      263.23      269.12      1.89 o 
   2   0  16       47.47       43.02      0.90 o 
   3   0  16       58.56       52.26      0.68 o 
  -2   1  16       68.83       60.80      3.74 o 
  -1   1  16        6.00        6.73      0.35 o 
   0   1  16      351.00      346.68      4.21 o 
   1   1  16      782.45      762.33      2.99 o 
   2   1  16      481.55      468.31     15.44 o 
   3   1  16      203.36      138.22     75.68 o 
  -2   2  16      175.71      147.69      1.08 o 
  -1   2  16      420.02      463.98      3.11 o 
   0   2  16       61.30       65.65      0.95 o 
   1   2  16        1.75        2.27      0.24 o 
   2   2  16      105.88      109.50      5.58 o 
  -1   3  16      479.48      455.39     13.46 o 
   0   3  16      939.67      959.16     22.45 o 
   1   3  16      685.11      686.10      7.21 o 
   2   3  16       38.81       38.07      1.58 o 
   3   3  16       18.85       15.33      0.95 o 
  -1   4  16       25.30       22.16      0.78 o 
   0   4  16      743.10      767.73      3.01 o 
   1   4  16      373.27      365.73     10.54 o 
   2   4  16      205.82      225.92      8.71 o 
  -1   5  16      388.11      367.26      2.31 o 
   0   5  16      140.92      130.00     19.37 o 
   1   5  16       79.07       77.99      2.60 o 
   2   5  16        1.82        2.05      0.31 o 
   0   6  16      185.17      160.10     15.08 o 
   1   6  16      434.02      395.77     11.86 o 
   0  -4  17       38.15       27.90      0.50 o 
   1  -4  17      370.25      311.78     16.56 o 
  -1  -3  17      345.48      321.86      5.87 o 
   0  -3  17      145.10      145.38      2.09 o 
   1  -3  17       15.14       12.20      0.29 o 
   2  -3  17       11.40       10.73      0.33 o 
  -1  -2  17      103.54       89.73      1.36 o 
   0  -2  17      115.06      116.56      0.97 o 
   1  -2  17      367.22      351.18      7.37 o 
   2  -2  17      267.21      263.58      2.19 o 
  -1  -1  17        5.19        6.11      0.29 o 
   0  -1  17        0.62        1.07      0.42 o 
   1  -1  17      383.29      352.19      1.71 o 
   2  -1  17      433.67      435.35      7.32 o 
  -1   0  17      308.54      303.03      5.03 o 
   0   0  17      147.74      154.00      4.76 o 
   1   0  17       32.83       33.91      0.53 o 
   2   0  17       21.34       18.91      0.59 o 
  -1   1  17      208.41      208.51      1.46 o 
   0   1  17      346.02      351.86      2.04 o 
   1   1  17      332.24      333.96      5.64 o 
   2   1  17      467.17      455.12     11.33 o 
  -1   2  17      241.10      250.58      2.11 o 
   0   2  17       87.09       90.04      1.05 o 
   1   2  17       28.53       26.85      0.55 o 
   2   2  17      175.80      191.44      1.49 o 
  -1   3  17      569.61      497.78      2.64 o 
   0   3  17      477.66      491.07     10.06 o 
   1   3  17      286.45      270.64      1.81 o 
   2   3  17       25.77       26.96      0.85 o 
   0   4  17        3.20        2.62      0.25 o 
   1   4  17      151.53      152.83      4.17 o 
   2   4  17      587.48      536.40      2.84 o 
   1   5  17        9.58        9.09      1.13 o 
   0  -2  18      297.29      241.42      1.77 o 
   1  -2  18      136.37      110.41      6.78 o 
   0  -1  18      186.42      172.17      1.89 o 
   1  -1  18      323.02      281.77     22.64 o 
   0   0  18      256.85      233.41     13.85 o 
   1   0  18      165.43      157.19     11.29 o 
   2   0  18        6.70        4.89      0.27 o 
   0   1  18      538.59      505.13     32.57 o 
   1   1  18      787.35      696.53     31.82 o 
   2   1  18       76.88       67.11      1.08 o 
   0   2  18       47.10       34.98      1.83 o 
   1   2  18       63.81       48.31      3.25 o 
   1   3  18       21.37       17.17      0.67 o 
                                                 
